# Supplementary material for: Evaluating the influence of phosphorus supply on photosynthetic and agronomic performance of two breeding lines of common bean grown under acidic soil and high temperature stress
Source: PLoS One. 2025 May 28;20(5):e0324863. doi: 10.1371/journal.pone.0324863 (PMC12118918; doi:10.1371/journal.pone.0324863)
Supplement: S1 Table — (XLSX) [file pone.0324863.s001.xlsx]

## Sheet: Figure 1 and 2
Stage	Level_of_P_Supply	Genotypes	Estrato	Hours	Repeticion	Temperature	Value
Flowering	P15	BFS10	Upper	6	1	Ambient	30.51
Flowering	P15	BFS10	Upper	6	2	Ambient	30.53
Flowering	P15	BFS10	Upper	6	3	Ambient	30.58
Flowering	P15	BFS10	Upper	6	4	Ambient	30.6
Flowering	P15	BFS10	Upper	8	1	Ambient	34.5
Flowering	P15	BFS10	Upper	8	2	Ambient	34.55
Flowering	P15	BFS10	Upper	8	3	Ambient	34.6
Flowering	P15	BFS10	Upper	8	4	Ambient	34.66
Flowering	P15	BFS10	Upper	10	1	Ambient	33.69
Flowering	P15	BFS10	Upper	10	2	Ambient	33.81
Flowering	P15	BFS10	Upper	10	3	Ambient	33.93
Flowering	P15	BFS10	Upper	10	4	Ambient	34.06
Flowering	P15	BFS10	Upper	12	1	Ambient	36.71
Flowering	P15	BFS10	Upper	12	2	Ambient	36.81
Flowering	P15	BFS10	Upper	12	3	Ambient	36.92
Flowering	P15	BFS10	Upper	12	4	Ambient	37.04
Flowering	P15	BFS10	Upper	14	1	Ambient	34.1
Flowering	P15	BFS10	Upper	14	2	Ambient	34.25
Flowering	P15	BFS10	Upper	14	3	Ambient	34.41
Flowering	P15	BFS10	Upper	14	4	Ambient	34.56
Flowering	P15	BFS10	Upper	16	1	Ambient	30.36
Flowering	P15	BFS10	Upper	16	2	Ambient	30.51
Flowering	P15	BFS10	Upper	16	3	Ambient	30.72
Flowering	P15	BFS10	Upper	16	4	Ambient	30.88
Flowering	P15	BFS10	Upper	18	1	Ambient	33.24
Flowering	P15	BFS10	Upper	18	2	Ambient	33.25
Flowering	P15	BFS10	Upper	18	3	Ambient	33.27
Flowering	P15	BFS10	Upper	18	4	Ambient	33.3
Flowering	P15	BFS10	Lower	6	1	Ambient	29.27
Flowering	P15	BFS10	Lower	6	2	Ambient	29.24
Flowering	P15	BFS10	Lower	6	3	Ambient	29.28
Flowering	P15	BFS10	Lower	6	4	Ambient	29.32
Flowering	P15	BFS10	Lower	8	1	Ambient	31.59
Flowering	P15	BFS10	Lower	8	2	Ambient	31.66
Flowering	P15	BFS10	Lower	8	3	Ambient	31.7
Flowering	P15	BFS10	Lower	8	4	Ambient	31.76
Flowering	P15	BFS10	Lower	10	1	Ambient	26.21
Flowering	P15	BFS10	Lower	10	2	Ambient	26.44
Flowering	P15	BFS10	Lower	10	3	Ambient	26.68
Flowering	P15	BFS10	Lower	10	4	Ambient	26.93
Flowering	P15	BFS10	Lower	12	1	Ambient	29.89
Flowering	P15	BFS10	Lower	12	2	Ambient	30.04
Flowering	P15	BFS10	Lower	12	3	Ambient	30.21
Flowering	P15	BFS10	Lower	12	4	Ambient	30.39
Flowering	P15	BFS10	Lower	14	1	Ambient	29.13
Flowering	P15	BFS10	Lower	14	2	Ambient	29.31
Flowering	P15	BFS10	Lower	14	3	Ambient	29.51
Flowering	P15	BFS10	Lower	14	4	Ambient	29.71
Flowering	P15	BFS10	Lower	16	1	Ambient	34.43
Flowering	P15	BFS10	Lower	16	2	Ambient	34.48
Flowering	P15	BFS10	Lower	16	3	Ambient	34.52
Flowering	P15	BFS10	Lower	16	4	Ambient	34.57
Flowering	P15	BFS10	Lower	18	1	Ambient	27.81
Flowering	P15	BFS10	Lower	18	2	Ambient	28.22
Flowering	P15	BFS10	Lower	18	3	Ambient	28.56
Flowering	P15	BFS10	Lower	18	4	Ambient	29.07
Flowering	P15	BFS10	Middle	6	1	Ambient	25.81
Flowering	P15	BFS10	Middle	6	2	Ambient	26.1
Flowering	P15	BFS10	Middle	6	3	Ambient	26.31
Flowering	P15	BFS10	Middle	6	4	Ambient	26.53
Flowering	P15	BFS10	Middle	8	1	Ambient	33.05
Flowering	P15	BFS10	Middle	8	2	Ambient	33.17
Flowering	P15	BFS10	Middle	8	3	Ambient	33.23
Flowering	P15	BFS10	Middle	8	4	Ambient	33.3
Flowering	P15	BFS10	Middle	10	1	Ambient	30.64
Flowering	P15	BFS10	Middle	10	2	Ambient	30.83
Flowering	P15	BFS10	Middle	10	3	Ambient	30.98
Flowering	P15	BFS10	Middle	10	4	Ambient	31.13
Flowering	P15	BFS10	Middle	12	1	Ambient	38.83
Flowering	P15	BFS10	Middle	12	2	Ambient	38.88
Flowering	P15	BFS10	Middle	12	3	Ambient	38.95
Flowering	P15	BFS10	Middle	12	4	Ambient	39.01
Flowering	P15	BFS10	Middle	14	1	Ambient	36.95
Flowering	P15	BFS10	Middle	14	2	Ambient	37.04
Flowering	P15	BFS10	Middle	14	3	Ambient	37.11
Flowering	P15	BFS10	Middle	14	4	Ambient	37.19
Flowering	P15	BFS10	Middle	16	1	Ambient	33.48
Flowering	P15	BFS10	Middle	16	2	Ambient	33.56
Flowering	P15	BFS10	Middle	16	3	Ambient	33.63
Flowering	P15	BFS10	Middle	16	4	Ambient	33.72
Flowering	P15	BFS10	Middle	18	1	Ambient	31.96
Flowering	P15	BFS10	Middle	18	2	Ambient	32.09
Flowering	P15	BFS10	Middle	18	3	Ambient	32.16
Flowering	P15	BFS10	Middle	18	4	Ambient	32.33
Flowering	P15	SEF10	Upper	6	1	Ambient	30.05
Flowering	P15	SEF10	Upper	6	2	Ambient	30.11
Flowering	P15	SEF10	Upper	6	3	Ambient	30.15
Flowering	P15	SEF10	Upper	6	4	Ambient	30.2
Flowering	P15	SEF10	Upper	8	1	Ambient	33.37
Flowering	P15	SEF10	Upper	8	2	Ambient	33.43
Flowering	P15	SEF10	Upper	8	3	Ambient	33.5
Flowering	P15	SEF10	Upper	8	4	Ambient	33.57
Flowering	P15	SEF10	Upper	10	1	Ambient	33.33
Flowering	P15	SEF10	Upper	10	2	Ambient	33.48
Flowering	P15	SEF10	Upper	10	3	Ambient	33.62
Flowering	P15	SEF10	Upper	10	4	Ambient	33.74
Flowering	P15	SEF10	Upper	12	1	Ambient	36.26
Flowering	P15	SEF10	Upper	12	2	Ambient	36.38
Flowering	P15	SEF10	Upper	12	3	Ambient	36.53
Flowering	P15	SEF10	Upper	12	4	Ambient	36.67
Flowering	P15	SEF10	Upper	14	1	Ambient	33.88
Flowering	P15	SEF10	Upper	14	2	Ambient	34
Flowering	P15	SEF10	Upper	14	3	Ambient	34.1
Flowering	P15	SEF10	Upper	14	4	Ambient	34.23
Flowering	P15	SEF10	Upper	16	1	Ambient	29.1
Flowering	P15	SEF10	Upper	16	2	Ambient	29.32
Flowering	P15	SEF10	Upper	16	3	Ambient	29.52
Flowering	P15	SEF10	Upper	16	4	Ambient	29.73
Flowering	P15	SEF10	Upper	18	1	Ambient	32.88
Flowering	P15	SEF10	Upper	18	2	Ambient	32.89
Flowering	P15	SEF10	Upper	18	3	Ambient	32.91
Flowering	P15	SEF10	Upper	18	4	Ambient	32.93
Flowering	P15	SEF10	Lower	6	1	Ambient	28.36
Flowering	P15	SEF10	Lower	6	2	Ambient	28.51
Flowering	P15	SEF10	Lower	6	3	Ambient	28.63
Flowering	P15	SEF10	Lower	6	4	Ambient	28.7
Flowering	P15	SEF10	Lower	8	1	Ambient	30.44
Flowering	P15	SEF10	Lower	8	2	Ambient	30.46
Flowering	P15	SEF10	Lower	8	3	Ambient	30.49
Flowering	P15	SEF10	Lower	8	4	Ambient	30.52
Flowering	P15	SEF10	Lower	10	1	Ambient	25.99
Flowering	P15	SEF10	Lower	10	2	Ambient	26.14
Flowering	P15	SEF10	Lower	10	3	Ambient	26.3
Flowering	P15	SEF10	Lower	10	4	Ambient	26.48
Flowering	P15	SEF10	Lower	12	1	Ambient	29.5
Flowering	P15	SEF10	Lower	12	2	Ambient	29.66
Flowering	P15	SEF10	Lower	12	3	Ambient	29.82
Flowering	P15	SEF10	Lower	12	4	Ambient	30
Flowering	P15	SEF10	Lower	14	1	Ambient	28.87
Flowering	P15	SEF10	Lower	14	2	Ambient	29.16
Flowering	P15	SEF10	Lower	14	3	Ambient	29.38
Flowering	P15	SEF10	Lower	14	4	Ambient	29.59
Flowering	P15	SEF10	Lower	16	1	Ambient	33.87
Flowering	P15	SEF10	Lower	16	2	Ambient	33.94
Flowering	P15	SEF10	Lower	16	3	Ambient	34.01
Flowering	P15	SEF10	Lower	16	4	Ambient	34.07
Flowering	P15	SEF10	Lower	18	1	Ambient	27.61
Flowering	P15	SEF10	Lower	18	2	Ambient	27.75
Flowering	P15	SEF10	Lower	18	3	Ambient	27.91
Flowering	P15	SEF10	Lower	18	4	Ambient	28.06
Flowering	P15	SEF10	Middle	6	1	Ambient	25.78
Flowering	P15	SEF10	Middle	6	2	Ambient	25.86
Flowering	P15	SEF10	Middle	6	3	Ambient	25.94
Flowering	P15	SEF10	Middle	6	4	Ambient	26.01
Flowering	P15	SEF10	Middle	8	1	Ambient	31.5
Flowering	P15	SEF10	Middle	8	2	Ambient	31.57
Flowering	P15	SEF10	Middle	8	3	Ambient	31.66
Flowering	P15	SEF10	Middle	8	4	Ambient	31.73
Flowering	P15	SEF10	Middle	10	1	Ambient	30.32
Flowering	P15	SEF10	Middle	10	2	Ambient	30.47
Flowering	P15	SEF10	Middle	10	3	Ambient	30.61
Flowering	P15	SEF10	Middle	10	4	Ambient	30.76
Flowering	P15	SEF10	Middle	12	1	Ambient	33.36
Flowering	P15	SEF10	Middle	12	2	Ambient	33.56
Flowering	P15	SEF10	Middle	12	3	Ambient	33.71
Flowering	P15	SEF10	Middle	12	4	Ambient	33.92
Flowering	P15	SEF10	Middle	14	1	Ambient	36.57
Flowering	P15	SEF10	Middle	14	2	Ambient	36.61
Flowering	P15	SEF10	Middle	14	3	Ambient	36.65
Flowering	P15	SEF10	Middle	14	4	Ambient	36.69
Flowering	P15	SEF10	Middle	16	1	Ambient	31.65
Flowering	P15	SEF10	Middle	16	2	Ambient	31.81
Flowering	P15	SEF10	Middle	16	3	Ambient	31.94
Flowering	P15	SEF10	Middle	16	4	Ambient	32.08
Flowering	P15	SEF10	Middle	18	1	Ambient	31.93
Flowering	P15	SEF10	Middle	18	2	Ambient	31.99
Flowering	P15	SEF10	Middle	18	3	Ambient	32.05
Flowering	P15	SEF10	Middle	18	4	Ambient	32.14
Flowering	P30	BFS10	Upper	6	1	Ambient	30.61
Flowering	P30	BFS10	Upper	6	2	Ambient	30.63
Flowering	P30	BFS10	Upper	6	3	Ambient	30.68
Flowering	P30	BFS10	Upper	6	4	Ambient	30.73
Flowering	P30	BFS10	Upper	8	1	Ambient	34.75
Flowering	P30	BFS10	Upper	8	2	Ambient	34.81
Flowering	P30	BFS10	Upper	8	3	Ambient	34.87
Flowering	P30	BFS10	Upper	8	4	Ambient	34.93
Flowering	P30	BFS10	Upper	10	1	Ambient	34.28
Flowering	P30	BFS10	Upper	10	2	Ambient	34.4
Flowering	P30	BFS10	Upper	10	3	Ambient	34.55
Flowering	P30	BFS10	Upper	10	4	Ambient	34.71
Flowering	P30	BFS10	Upper	12	1	Ambient	37.23
Flowering	P30	BFS10	Upper	12	2	Ambient	37.48
Flowering	P30	BFS10	Upper	12	3	Ambient	37.54
Flowering	P30	BFS10	Upper	12	4	Ambient	37.59
Flowering	P30	BFS10	Upper	14	1	Ambient	34.81
Flowering	P30	BFS10	Upper	14	2	Ambient	34.93
Flowering	P30	BFS10	Upper	14	3	Ambient	35.05
Flowering	P30	BFS10	Upper	14	4	Ambient	35.19
Flowering	P30	BFS10	Upper	16	1	Ambient	31.15
Flowering	P30	BFS10	Upper	16	2	Ambient	31.29
Flowering	P30	BFS10	Upper	16	3	Ambient	31.43
Flowering	P30	BFS10	Upper	16	4	Ambient	31.55
Flowering	P30	BFS10	Upper	18	1	Ambient	33.3
Flowering	P30	BFS10	Upper	18	2	Ambient	33.3
Flowering	P30	BFS10	Upper	18	3	Ambient	33.32
Flowering	P30	BFS10	Upper	18	4	Ambient	33.34
Flowering	P30	BFS10	Lower	6	1	Ambient	29.38
Flowering	P30	BFS10	Lower	6	2	Ambient	29.44
Flowering	P30	BFS10	Lower	6	3	Ambient	29.51
Flowering	P30	BFS10	Lower	6	4	Ambient	29.6
Flowering	P30	BFS10	Lower	8	1	Ambient	31.86
Flowering	P30	BFS10	Lower	8	2	Ambient	31.92
Flowering	P30	BFS10	Lower	8	3	Ambient	31.98
Flowering	P30	BFS10	Lower	8	4	Ambient	32.05
Flowering	P30	BFS10	Lower	10	1	Ambient	27.33
Flowering	P30	BFS10	Lower	10	2	Ambient	27.57
Flowering	P30	BFS10	Lower	10	3	Ambient	27.83
Flowering	P30	BFS10	Lower	10	4	Ambient	28.14
Flowering	P30	BFS10	Lower	12	1	Ambient	30.64
Flowering	P30	BFS10	Lower	12	2	Ambient	30.86
Flowering	P30	BFS10	Lower	12	3	Ambient	31.04
Flowering	P30	BFS10	Lower	12	4	Ambient	30.69
Flowering	P30	BFS10	Lower	12	4	Ambient	31.25
Flowering	P30	BFS10	Lower	14	1	Ambient	30.01
Flowering	P30	BFS10	Lower	14	2	Ambient	30.26
Flowering	P30	BFS10	Lower	14	3	Ambient	30.48
Flowering	P30	BFS10	Lower	16	1	Ambient	34.62
Flowering	P30	BFS10	Lower	16	2	Ambient	34.69
Flowering	P30	BFS10	Lower	16	3	Ambient	34.82
Flowering	P30	BFS10	Lower	16	4	Ambient	34.87
Flowering	P30	BFS10	Lower	18	1	Ambient	29.5
Flowering	P30	BFS10	Lower	18	2	Ambient	29.75
Flowering	P30	BFS10	Lower	18	3	Ambient	30.05
Flowering	P30	BFS10	Lower	18	4	Ambient	30.25
Flowering	P30	BFS10	Middle	6	1	Ambient	26.86
Flowering	P30	BFS10	Middle	6	2	Ambient	27.05
Flowering	P30	BFS10	Middle	6	3	Ambient	27.22
Flowering	P30	BFS10	Middle	6	4	Ambient	27.37
Flowering	P30	BFS10	Middle	8	1	Ambient	33.37
Flowering	P30	BFS10	Middle	8	2	Ambient	33.44
Flowering	P30	BFS10	Middle	8	3	Ambient	33.52
Flowering	P30	BFS10	Middle	8	4	Ambient	33.59
Flowering	P30	BFS10	Middle	10	1	Ambient	31.35
Flowering	P30	BFS10	Middle	10	2	Ambient	31.48
Flowering	P30	BFS10	Middle	10	3	Ambient	31.62
Flowering	P30	BFS10	Middle	10	4	Ambient	31.78
Flowering	P30	BFS10	Middle	12	1	Ambient	38.46
Flowering	P30	BFS10	Middle	12	2	Ambient	38.5
Flowering	P30	BFS10	Middle	12	3	Ambient	38.54
Flowering	P30	BFS10	Middle	12	4	Ambient	38.59
Flowering	P30	BFS10	Middle	14	1	Ambient	37.31
Flowering	P30	BFS10	Middle	14	2	Ambient	37.35
Flowering	P30	BFS10	Middle	14	3	Ambient	37.39
Flowering	P30	BFS10	Middle	14	4	Ambient	37.42
Flowering	P30	BFS10	Middle	16	1	Ambient	33.86
Flowering	P30	BFS10	Middle	16	2	Ambient	33.92
Flowering	P30	BFS10	Middle	16	3	Ambient	34.01
Flowering	P30	BFS10	Middle	16	4	Ambient	34.07
Flowering	P30	BFS10	Middle	18	1	Ambient	32.39
Flowering	P30	BFS10	Middle	18	2	Ambient	32.44
Flowering	P30	BFS10	Middle	18	3	Ambient	32.57
Flowering	P30	BFS10	Middle	18	4	Ambient	32.63
Flowering	P30	SEF10	Upper	6	1	Ambient	30.29
Flowering	P30	SEF10	Upper	6	2	Ambient	30.34
Flowering	P30	SEF10	Upper	6	3	Ambient	30.33
Flowering	P30	SEF10	Upper	6	4	Ambient	30.32
Flowering	P30	SEF10	Upper	8	1	Ambient	33.63
Flowering	P30	SEF10	Upper	8	2	Ambient	33.68
Flowering	P30	SEF10	Upper	8	3	Ambient	33.72
Flowering	P30	SEF10	Upper	8	4	Ambient	33.77
Flowering	P30	SEF10	Upper	10	1	Ambient	33.89
Flowering	P30	SEF10	Upper	10	2	Ambient	34.02
Flowering	P30	SEF10	Upper	10	3	Ambient	34.16
Flowering	P30	SEF10	Upper	10	4	Ambient	34.26
Flowering	P30	SEF10	Upper	12	1	Ambient	36.79
Flowering	P30	SEF10	Upper	12	2	Ambient	36.94
Flowering	P30	SEF10	Upper	12	3	Ambient	37.05
Flowering	P30	SEF10	Upper	12	4	Ambient	37.16
Flowering	P30	SEF10	Upper	14	1	Ambient	34.45
Flowering	P30	SEF10	Upper	14	2	Ambient	34.57
Flowering	P30	SEF10	Upper	14	3	Ambient	34.69
Flowering	P30	SEF10	Upper	14	4	Ambient	34.84
Flowering	P30	SEF10	Upper	16	1	Ambient	29.94
Flowering	P30	SEF10	Upper	16	2	Ambient	30.1
Flowering	P30	SEF10	Upper	16	3	Ambient	30.26
Flowering	P30	SEF10	Upper	16	4	Ambient	30.43
Flowering	P30	SEF10	Upper	18	1	Ambient	32.92
Flowering	P30	SEF10	Upper	18	2	Ambient	32.93
Flowering	P30	SEF10	Upper	18	3	Ambient	32.94
Flowering	P30	SEF10	Upper	18	4	Ambient	32.96
Flowering	P30	SEF10	Lower	6	1	Ambient	28.81
Flowering	P30	SEF10	Lower	6	2	Ambient	28.89
Flowering	P30	SEF10	Lower	6	3	Ambient	28.98
Flowering	P30	SEF10	Lower	6	4	Ambient	29.05
Flowering	P30	SEF10	Lower	8	1	Ambient	30.59
Flowering	P30	SEF10	Lower	8	2	Ambient	30.63
Flowering	P30	SEF10	Lower	8	3	Ambient	30.66
Flowering	P30	SEF10	Lower	8	4	Ambient	30.7
Flowering	P30	SEF10	Lower	10	1	Ambient	27.24
Flowering	P30	SEF10	Lower	10	2	Ambient	27.4
Flowering	P30	SEF10	Lower	10	3	Ambient	27.58
Flowering	P30	SEF10	Lower	10	4	Ambient	27.75
Flowering	P30	SEF10	Lower	12	1	Ambient	30.25
Flowering	P30	SEF10	Lower	12	2	Ambient	30.49
Flowering	P30	SEF10	Lower	12	3	Ambient	30.68
Flowering	P30	SEF10	Lower	12	4	Ambient	30.89
Flowering	P30	SEF10	Lower	14	1	Ambient	29.97
Flowering	P30	SEF10	Lower	14	2	Ambient	30.17
Flowering	P30	SEF10	Lower	14	3	Ambient	30.37
Flowering	P30	SEF10	Lower	14	4	Ambient	30.57
Flowering	P30	SEF10	Lower	16	1	Ambient	34.14
Flowering	P30	SEF10	Lower	16	2	Ambient	34.19
Flowering	P30	SEF10	Lower	16	3	Ambient	34.23
Flowering	P30	SEF10	Lower	16	4	Ambient	34.27
Flowering	P30	SEF10	Lower	18	1	Ambient	28.26
Flowering	P30	SEF10	Lower	18	2	Ambient	28.48
Flowering	P30	SEF10	Lower	18	3	Ambient	28.76
Flowering	P30	SEF10	Lower	18	4	Ambient	28.9
Flowering	P30	SEF10	Middle	6	1	Ambient	26.15
Flowering	P30	SEF10	Middle	6	2	Ambient	26.22
Flowering	P30	SEF10	Middle	6	3	Ambient	26.45
Flowering	P30	SEF10	Middle	6	4	Ambient	26.58
Flowering	P30	SEF10	Middle	8	1	Ambient	31.83
Flowering	P30	SEF10	Middle	8	2	Ambient	31.93
Flowering	P30	SEF10	Middle	8	3	Ambient	32
Flowering	P30	SEF10	Middle	8	4	Ambient	32.08
Flowering	P30	SEF10	Middle	10	1	Ambient	30.96
Flowering	P30	SEF10	Middle	10	2	Ambient	31.11
Flowering	P30	SEF10	Middle	10	3	Ambient	31.26
Flowering	P30	SEF10	Middle	10	4	Ambient	31.41
Flowering	P30	SEF10	Middle	12	1	Ambient	34.13
Flowering	P30	SEF10	Middle	12	2	Ambient	34.32
Flowering	P30	SEF10	Middle	12	3	Ambient	34.53
Flowering	P30	SEF10	Middle	12	4	Ambient	34.67
Flowering	P30	SEF10	Middle	14	1	Ambient	36.73
Flowering	P30	SEF10	Middle	14	2	Ambient	36.77
Flowering	P30	SEF10	Middle	14	3	Ambient	36.81
Flowering	P30	SEF10	Middle	14	4	Ambient	36.86
Flowering	P30	SEF10	Middle	16	1	Ambient	32.26
Flowering	P30	SEF10	Middle	16	2	Ambient	32.37
Flowering	P30	SEF10	Middle	16	3	Ambient	32.49
Flowering	P30	SEF10	Middle	16	4	Ambient	32.6
Flowering	P30	SEF10	Middle	18	1	Ambient	31.62
Flowering	P30	SEF10	Middle	18	2	Ambient	31.7
Flowering	P30	SEF10	Middle	18	3	Ambient	31.78
Flowering	P30	SEF10	Middle	18	4	Ambient	31.86
Flowering	P45	BFS10	Upper	6	1	Ambient	30.74
Flowering	P45	BFS10	Upper	6	2	Ambient	30.78
Flowering	P45	BFS10	Upper	6	3	Ambient	30.77
Flowering	P45	BFS10	Upper	6	4	Ambient	30.74
Flowering	P45	BFS10	Upper	8	1	Ambient	34.99
Flowering	P45	BFS10	Upper	8	2	Ambient	35.01
Flowering	P45	BFS10	Upper	8	3	Ambient	35.03
Flowering	P45	BFS10	Upper	8	4	Ambient	35.06
Flowering	P45	BFS10	Upper	10	1	Ambient	34.88
Flowering	P45	BFS10	Upper	10	2	Ambient	34.96
Flowering	P45	BFS10	Upper	10	3	Ambient	35.11
Flowering	P45	BFS10	Upper	10	4	Ambient	35.19
Flowering	P45	BFS10	Upper	12	1	Ambient	37.67
Flowering	P45	BFS10	Upper	12	2	Ambient	37.72
Flowering	P45	BFS10	Upper	12	3	Ambient	37.79
Flowering	P45	BFS10	Upper	12	4	Ambient	37.85
Flowering	P45	BFS10	Upper	14	1	Ambient	35.38
Flowering	P45	BFS10	Upper	14	2	Ambient	35.51
Flowering	P45	BFS10	Upper	14	3	Ambient	35.64
Flowering	P45	BFS10	Upper	14	4	Ambient	35.75
Flowering	P45	BFS10	Upper	16	1	Ambient	31.72
Flowering	P45	BFS10	Upper	16	2	Ambient	31.88
Flowering	P45	BFS10	Upper	16	3	Ambient	32.01
Flowering	P45	BFS10	Upper	16	4	Ambient	32.17
Flowering	P45	BFS10	Upper	18	1	Ambient	33.37
Flowering	P45	BFS10	Upper	18	2	Ambient	33.38
Flowering	P45	BFS10	Upper	18	3	Ambient	33.39
Flowering	P45	BFS10	Upper	18	4	Ambient	33.43
Flowering	P45	BFS10	Lower	6	1	Ambient	29.7
Flowering	P45	BFS10	Lower	6	2	Ambient	29.77
Flowering	P45	BFS10	Lower	6	3	Ambient	29.84
Flowering	P45	BFS10	Lower	6	4	Ambient	29.91
Flowering	P45	BFS10	Lower	8	1	Ambient	32.4
Flowering	P45	BFS10	Lower	8	2	Ambient	32.43
Flowering	P45	BFS10	Lower	8	3	Ambient	32.47
Flowering	P45	BFS10	Lower	8	4	Ambient	32.51
Flowering	P45	BFS10	Lower	10	1	Ambient	28.5
Flowering	P45	BFS10	Lower	10	2	Ambient	28.68
Flowering	P45	BFS10	Lower	10	3	Ambient	28.84
Flowering	P45	BFS10	Lower	10	4	Ambient	29.01
Flowering	P45	BFS10	Lower	12	1	Ambient	31.45
Flowering	P45	BFS10	Lower	12	2	Ambient	31.65
Flowering	P45	BFS10	Lower	12	3	Ambient	31.85
Flowering	P45	BFS10	Lower	12	4	Ambient	32.14
Flowering	P45	BFS10	Lower	14	1	Ambient	30.98
Flowering	P45	BFS10	Lower	14	2	Ambient	31.18
Flowering	P45	BFS10	Lower	14	3	Ambient	31.38
Flowering	P45	BFS10	Lower	14	4	Ambient	31.59
Flowering	P45	BFS10	Lower	16	1	Ambient	34.91
Flowering	P45	BFS10	Lower	16	2	Ambient	34.96
Flowering	P45	BFS10	Lower	16	3	Ambient	35
Flowering	P45	BFS10	Lower	16	4	Ambient	35.04
Flowering	P45	BFS10	Lower	18	1	Ambient	30.65
Flowering	P45	BFS10	Lower	18	2	Ambient	30.84
Flowering	P45	BFS10	Lower	18	3	Ambient	31
Flowering	P45	BFS10	Lower	18	4	Ambient	31.14
Flowering	P45	BFS10	Middle	6	1	Ambient	27.58
Flowering	P45	BFS10	Middle	6	2	Ambient	27.82
Flowering	P45	BFS10	Middle	6	3	Ambient	27.92
Flowering	P45	BFS10	Middle	6	4	Ambient	28.02
Flowering	P45	BFS10	Middle	8	1	Ambient	33.68
Flowering	P45	BFS10	Middle	8	2	Ambient	33.75
Flowering	P45	BFS10	Middle	8	3	Ambient	33.83
Flowering	P45	BFS10	Middle	8	4	Ambient	33.91
Flowering	P45	BFS10	Middle	10	1	Ambient	31.95
Flowering	P45	BFS10	Middle	10	2	Ambient	32.07
Flowering	P45	BFS10	Middle	10	3	Ambient	32.19
Flowering	P45	BFS10	Middle	10	4	Ambient	32.31
Flowering	P45	BFS10	Middle	12	1	Ambient	38.64
Flowering	P45	BFS10	Middle	12	2	Ambient	38.71
Flowering	P45	BFS10	Middle	12	3	Ambient	39.13
Flowering	P45	BFS10	Middle	12	4	Ambient	39.09
Flowering	P45	BFS10	Middle	14	1	Ambient	37.46
Flowering	P45	BFS10	Middle	14	2	Ambient	37.46
Flowering	P45	BFS10	Middle	14	3	Ambient	37.48
Flowering	P45	BFS10	Middle	14	4	Ambient	37.49
Flowering	P45	BFS10	Middle	16	1	Ambient	34.15
Flowering	P45	BFS10	Middle	16	2	Ambient	34.22
Flowering	P45	BFS10	Middle	16	3	Ambient	34.27
Flowering	P45	BFS10	Middle	16	4	Ambient	34.32
Flowering	P45	BFS10	Middle	18	1	Ambient	31.3
Flowering	P45	BFS10	Middle	18	2	Ambient	31.39
Flowering	P45	BFS10	Middle	18	3	Ambient	31.46
Flowering	P45	BFS10	Middle	18	4	Ambient	31.53
Flowering	P45	SEF10	Upper	6	1	Ambient	30.21
Flowering	P45	SEF10	Upper	6	2	Ambient	30.21
Flowering	P45	SEF10	Upper	6	3	Ambient	30.22
Flowering	P45	SEF10	Upper	6	4	Ambient	30.22
Flowering	P45	SEF10	Upper	8	1	Ambient	33.82
Flowering	P45	SEF10	Upper	8	2	Ambient	33.87
Flowering	P45	SEF10	Upper	8	3	Ambient	33.91
Flowering	P45	SEF10	Upper	8	4	Ambient	33.94
Flowering	P45	SEF10	Upper	10	1	Ambient	34.39
Flowering	P45	SEF10	Upper	10	2	Ambient	34.52
Flowering	P45	SEF10	Upper	10	3	Ambient	34.59
Flowering	P45	SEF10	Upper	10	4	Ambient	34.66
Flowering	P45	SEF10	Upper	12	1	Ambient	37.25
Flowering	P45	SEF10	Upper	12	2	Ambient	37.33
Flowering	P45	SEF10	Upper	12	3	Ambient	37.4
Flowering	P45	SEF10	Upper	12	4	Ambient	37.44
Flowering	P45	SEF10	Upper	14	1	Ambient	34.96
Flowering	P45	SEF10	Upper	14	2	Ambient	35.14
Flowering	P45	SEF10	Upper	14	3	Ambient	35.26
Flowering	P45	SEF10	Upper	14	4	Ambient	35.41
Flowering	P45	SEF10	Upper	16	1	Ambient	31.01
Flowering	P45	SEF10	Upper	16	2	Ambient	31.14
Flowering	P45	SEF10	Upper	16	3	Ambient	31.3
Flowering	P45	SEF10	Upper	16	4	Ambient	31.45
Flowering	P45	SEF10	Upper	18	1	Ambient	32.94
Flowering	P45	SEF10	Upper	18	2	Ambient	32.94
Flowering	P45	SEF10	Upper	18	3	Ambient	32.94
Flowering	P45	SEF10	Upper	18	4	Ambient	32.96
Flowering	P45	SEF10	Lower	6	1	Ambient	29.14
Flowering	P45	SEF10	Lower	6	2	Ambient	29.22
Flowering	P45	SEF10	Lower	6	3	Ambient	29.32
Flowering	P45	SEF10	Lower	6	4	Ambient	29.39
Flowering	P45	SEF10	Lower	8	1	Ambient	30.93
Flowering	P45	SEF10	Lower	8	2	Ambient	30.79
Flowering	P45	SEF10	Lower	8	3	Ambient	30.83
Flowering	P45	SEF10	Lower	8	4	Ambient	30.88
Flowering	P45	SEF10	Lower	10	1	Ambient	28
Flowering	P45	SEF10	Lower	10	2	Ambient	28.21
Flowering	P45	SEF10	Lower	10	3	Ambient	28.6
Flowering	P45	SEF10	Lower	10	4	Ambient	28.76
Flowering	P45	SEF10	Lower	12	1	Ambient	31.12
Flowering	P45	SEF10	Lower	12	2	Ambient	31.29
Flowering	P45	SEF10	Lower	12	3	Ambient	31.44
Flowering	P45	SEF10	Lower	12	4	Ambient	31.6
Flowering	P45	SEF10	Lower	14	1	Ambient	31.09
Flowering	P45	SEF10	Lower	14	2	Ambient	31.3
Flowering	P45	SEF10	Lower	14	3	Ambient	31.47
Flowering	P45	SEF10	Lower	14	4	Ambient	31.66
Flowering	P45	SEF10	Lower	16	1	Ambient	34.33
Flowering	P45	SEF10	Lower	16	2	Ambient	34.37
Flowering	P45	SEF10	Lower	16	3	Ambient	34.44
Flowering	P45	SEF10	Lower	16	4	Ambient	34.48
Flowering	P45	SEF10	Lower	18	1	Ambient	29.06
Flowering	P45	SEF10	Lower	18	2	Ambient	29.19
Flowering	P45	SEF10	Lower	18	3	Ambient	29.33
Flowering	P45	SEF10	Lower	18	4	Ambient	29.46
Flowering	P45	SEF10	Middle	6	1	Ambient	26.7
Flowering	P45	SEF10	Middle	6	2	Ambient	26.79
Flowering	P45	SEF10	Middle	6	3	Ambient	26.94
Flowering	P45	SEF10	Middle	6	4	Ambient	27.02
Flowering	P45	SEF10	Middle	8	1	Ambient	32.21
Flowering	P45	SEF10	Middle	8	2	Ambient	32.29
Flowering	P45	SEF10	Middle	8	3	Ambient	32.38
Flowering	P45	SEF10	Middle	8	4	Ambient	32.47
Flowering	P45	SEF10	Middle	10	1	Ambient	31.56
Flowering	P45	SEF10	Middle	10	2	Ambient	31.7
Flowering	P45	SEF10	Middle	10	3	Ambient	31.84
Flowering	P45	SEF10	Middle	10	4	Ambient	31.97
Flowering	P45	SEF10	Middle	12	1	Ambient	34.85
Flowering	P45	SEF10	Middle	12	2	Ambient	35
Flowering	P45	SEF10	Middle	12	3	Ambient	35.11
Flowering	P45	SEF10	Middle	12	4	Ambient	35.23
Flowering	P45	SEF10	Middle	14	1	Ambient	36.91
Flowering	P45	SEF10	Middle	14	2	Ambient	36.94
Flowering	P45	SEF10	Middle	14	3	Ambient	36.96
Flowering	P45	SEF10	Middle	14	4	Ambient	36.96
Flowering	P45	SEF10	Middle	16	1	Ambient	32.7
Flowering	P45	SEF10	Middle	16	2	Ambient	32.82
Flowering	P45	SEF10	Middle	16	3	Ambient	32.93
Flowering	P45	SEF10	Middle	16	4	Ambient	33.06
Flowering	P45	SEF10	Middle	18	1	Ambient	32.24
Flowering	P45	SEF10	Middle	18	2	Ambient	32.31
Flowering	P45	SEF10	Middle	18	3	Ambient	32.38
Flowering	P45	SEF10	Middle	18	4	Ambient	32.47
Flowering	P0	BFS10	Upper	6	1	Ambient	30.62
Flowering	P0	BFS10	Upper	6	2	Ambient	30.67
Flowering	P0	BFS10	Upper	6	3	Ambient	30.73
Flowering	P0	BFS10	Upper	6	4	Ambient	30.78
Flowering	P0	BFS10	Upper	8	1	Ambient	35.21
Flowering	P0	BFS10	Upper	8	2	Ambient	35.24
Flowering	P0	BFS10	Upper	8	3	Ambient	35.3
Flowering	P0	BFS10	Upper	8	4	Ambient	35.37
Flowering	P0	BFS10	Upper	10	1	Ambient	35.77
Flowering	P0	BFS10	Upper	10	2	Ambient	35.86
Flowering	P0	BFS10	Upper	10	3	Ambient	35.94
Flowering	P0	BFS10	Upper	10	4	Ambient	36.03
Flowering	P0	BFS10	Upper	12	1	Ambient	38.47
Flowering	P0	BFS10	Upper	12	2	Ambient	38.23
Flowering	P0	BFS10	Upper	12	3	Ambient	38.3
Flowering	P0	BFS10	Upper	12	4	Ambient	38.35
Flowering	P0	BFS10	Upper	14	1	Ambient	36.5
Flowering	P0	BFS10	Upper	14	2	Ambient	36.59
Flowering	P0	BFS10	Upper	14	3	Ambient	36.7
Flowering	P0	BFS10	Upper	14	4	Ambient	36.8
Flowering	P0	BFS10	Upper	16	1	Ambient	28.41
Flowering	P0	BFS10	Upper	16	2	Ambient	28.6
Flowering	P0	BFS10	Upper	16	3	Ambient	28.86
Flowering	P0	BFS10	Upper	16	4	Ambient	29.08
Flowering	P0	BFS10	Upper	18	1	Ambient	33.23
Flowering	P0	BFS10	Upper	18	2	Ambient	33.27
Flowering	P0	BFS10	Upper	18	3	Ambient	33.3
Flowering	P0	BFS10	Upper	18	4	Ambient	33.35
Flowering	P0	BFS10	Lower	6	1	Ambient	30.35
Flowering	P0	BFS10	Lower	6	2	Ambient	30.43
Flowering	P0	BFS10	Lower	6	3	Ambient	30.52
Flowering	P0	BFS10	Lower	6	4	Ambient	30.55
Flowering	P0	BFS10	Lower	8	1	Ambient	32.8
Flowering	P0	BFS10	Lower	8	2	Ambient	32.86
Flowering	P0	BFS10	Lower	8	3	Ambient	32.91
Flowering	P0	BFS10	Lower	8	4	Ambient	32.99
Flowering	P0	BFS10	Lower	10	1	Ambient	29.91
Flowering	P0	BFS10	Lower	10	2	Ambient	30.06
Flowering	P0	BFS10	Lower	10	3	Ambient	30.22
Flowering	P0	BFS10	Lower	10	4	Ambient	30.39
Flowering	P0	BFS10	Lower	12	1	Ambient	32.99
Flowering	P0	BFS10	Lower	12	2	Ambient	33.16
Flowering	P0	BFS10	Lower	12	3	Ambient	33.82
Flowering	P0	BFS10	Lower	12	4	Ambient	33.55
Flowering	P0	BFS10	Lower	14	1	Ambient	33.86
Flowering	P0	BFS10	Lower	14	2	Ambient	33.4
Flowering	P0	BFS10	Lower	14	3	Ambient	33.57
Flowering	P0	BFS10	Lower	14	4	Ambient	33.7
Flowering	P0	BFS10	Lower	16	1	Ambient	35.24
Flowering	P0	BFS10	Lower	16	2	Ambient	35.29
Flowering	P0	BFS10	Lower	16	3	Ambient	35.31
Flowering	P0	BFS10	Lower	16	4	Ambient	35.35
Flowering	P0	BFS10	Lower	18	1	Ambient	30.88
Flowering	P0	BFS10	Lower	18	2	Ambient	30.97
Flowering	P0	BFS10	Lower	18	3	Ambient	31.07
Flowering	P0	BFS10	Lower	18	4	Ambient	31.15
Flowering	P0	BFS10	Middle	6	1	Ambient	28.74
Flowering	P0	BFS10	Middle	6	2	Ambient	28.85
Flowering	P0	BFS10	Middle	6	3	Ambient	28.93
Flowering	P0	BFS10	Middle	6	4	Ambient	29.19
Flowering	P0	BFS10	Middle	8	1	Ambient	34.27
Flowering	P0	BFS10	Middle	8	2	Ambient	34.32
Flowering	P0	BFS10	Middle	8	3	Ambient	34.37
Flowering	P0	BFS10	Middle	8	4	Ambient	34.44
Flowering	P0	BFS10	Middle	10	1	Ambient	33.1
Flowering	P0	BFS10	Middle	10	2	Ambient	33.23
Flowering	P0	BFS10	Middle	10	3	Ambient	33.35
Flowering	P0	BFS10	Middle	10	4	Ambient	33.51
Flowering	P0	BFS10	Middle	12	1	Ambient	38.58
Flowering	P0	BFS10	Middle	12	2	Ambient	38.63
Flowering	P0	BFS10	Middle	12	3	Ambient	38.68
Flowering	P0	BFS10	Middle	12	4	Ambient	38.74
Flowering	P0	BFS10	Middle	14	1	Ambient	37.62
Flowering	P0	BFS10	Middle	14	2	Ambient	37.67
Flowering	P0	BFS10	Middle	14	3	Ambient	37.71
Flowering	P0	BFS10	Middle	14	4	Ambient	37.77
Flowering	P0	BFS10	Middle	16	1	Ambient	32.46
Flowering	P0	BFS10	Middle	16	2	Ambient	32.58
Flowering	P0	BFS10	Middle	16	3	Ambient	32.7
Flowering	P0	BFS10	Middle	16	4	Ambient	32.82
Flowering	P0	BFS10	Middle	18	1	Ambient	33
Flowering	P0	BFS10	Middle	18	2	Ambient	33.07
Flowering	P0	BFS10	Middle	18	3	Ambient	33.13
Flowering	P0	BFS10	Middle	18	4	Ambient	33.21
Flowering	P0	SEF10	Upper	6	1	Ambient	30.31
Flowering	P0	SEF10	Upper	6	2	Ambient	30.31
Flowering	P0	SEF10	Upper	6	3	Ambient	30.32
Flowering	P0	SEF10	Upper	6	4	Ambient	30.35
Flowering	P0	SEF10	Upper	8	1	Ambient	34.36
Flowering	P0	SEF10	Upper	8	2	Ambient	34.4
Flowering	P0	SEF10	Upper	8	3	Ambient	34.48
Flowering	P0	SEF10	Upper	8	4	Ambient	34.54
Flowering	P0	SEF10	Upper	10	1	Ambient	35.16
Flowering	P0	SEF10	Upper	10	2	Ambient	35.26
Flowering	P0	SEF10	Upper	10	3	Ambient	35.37
Flowering	P0	SEF10	Upper	10	4	Ambient	35.48
Flowering	P0	SEF10	Upper	12	1	Ambient	37.76
Flowering	P0	SEF10	Upper	12	2	Ambient	37.86
Flowering	P0	SEF10	Upper	12	3	Ambient	37.93
Flowering	P0	SEF10	Upper	12	4	Ambient	37.99
Flowering	P0	SEF10	Upper	14	1	Ambient	36.18
Flowering	P0	SEF10	Upper	14	2	Ambient	36.27
Flowering	P0	SEF10	Upper	14	3	Ambient	36.35
Flowering	P0	SEF10	Upper	14	4	Ambient	36.43
Flowering	P0	SEF10	Upper	16	1	Ambient	26.46
Flowering	P0	SEF10	Upper	16	2	Ambient	26.83
Flowering	P0	SEF10	Upper	16	3	Ambient	27.12
Flowering	P0	SEF10	Upper	16	4	Ambient	27.4
Flowering	P0	SEF10	Upper	18	1	Ambient	33.05
Flowering	P0	SEF10	Upper	18	2	Ambient	33.08
Flowering	P0	SEF10	Upper	18	3	Ambient	33.13
Flowering	P0	SEF10	Upper	18	4	Ambient	33.19
Flowering	P0	SEF10	Lower	6	1	Ambient	29.76
Flowering	P0	SEF10	Lower	6	2	Ambient	29.88
Flowering	P0	SEF10	Lower	6	3	Ambient	29.96
Flowering	P0	SEF10	Lower	6	4	Ambient	30
Flowering	P0	SEF10	Lower	8	1	Ambient	31.25
Flowering	P0	SEF10	Lower	8	2	Ambient	31.3
Flowering	P0	SEF10	Lower	8	3	Ambient	31.35
Flowering	P0	SEF10	Lower	8	4	Ambient	31.41
Flowering	P0	SEF10	Lower	10	1	Ambient	29.67
Flowering	P0	SEF10	Lower	10	2	Ambient	29.82
Flowering	P0	SEF10	Lower	10	3	Ambient	29.98
Flowering	P0	SEF10	Lower	10	4	Ambient	30.13
Flowering	P0	SEF10	Lower	12	1	Ambient	32.64
Flowering	P0	SEF10	Lower	12	2	Ambient	32.82
Flowering	P0	SEF10	Lower	12	3	Ambient	33.01
Flowering	P0	SEF10	Lower	12	4	Ambient	33.19
Flowering	P0	SEF10	Lower	14	1	Ambient	32.82
Flowering	P0	SEF10	Lower	14	2	Ambient	32.98
Flowering	P0	SEF10	Lower	14	3	Ambient	33.16
Flowering	P0	SEF10	Lower	14	4	Ambient	33.32
Flowering	P0	SEF10	Lower	16	1	Ambient	34.71
Flowering	P0	SEF10	Lower	16	2	Ambient	34.75
Flowering	P0	SEF10	Lower	16	3	Ambient	34.78
Flowering	P0	SEF10	Lower	16	4	Ambient	34.84
Flowering	P0	SEF10	Lower	18	1	Ambient	30.27
Flowering	P0	SEF10	Lower	18	2	Ambient	30.4
Flowering	P0	SEF10	Lower	18	3	Ambient	30.52
Flowering	P0	SEF10	Lower	18	4	Ambient	30.63
Flowering	P0	SEF10	Middle	6	1	Ambient	27.76
Flowering	P0	SEF10	Middle	6	2	Ambient	28
Flowering	P0	SEF10	Middle	6	3	Ambient	28.11
Flowering	P0	SEF10	Middle	6	4	Ambient	28.2
Flowering	P0	SEF10	Middle	8	1	Ambient	32.97
Flowering	P0	SEF10	Middle	8	2	Ambient	33.05
Flowering	P0	SEF10	Middle	8	3	Ambient	33.12
Flowering	P0	SEF10	Middle	8	4	Ambient	33.22
Flowering	P0	SEF10	Middle	10	1	Ambient	32.68
Flowering	P0	SEF10	Middle	10	2	Ambient	32.81
Flowering	P0	SEF10	Middle	10	3	Ambient	32.94
Flowering	P0	SEF10	Middle	10	4	Ambient	33.09
Flowering	P0	SEF10	Middle	12	1	Ambient	35.76
Flowering	P0	SEF10	Middle	12	2	Ambient	35.88
Flowering	P0	SEF10	Middle	12	3	Ambient	35.99
Flowering	P0	SEF10	Middle	12	4	Ambient	36.11
Flowering	P0	SEF10	Middle	14	1	Ambient	37.13
Flowering	P0	SEF10	Middle	14	2	Ambient	37.19
Flowering	P0	SEF10	Middle	14	3	Ambient	37.24
Flowering	P0	SEF10	Middle	14	4	Ambient	37.3
Flowering	P0	SEF10	Middle	16	1	Ambient	33.53
Flowering	P0	SEF10	Middle	16	2	Ambient	33.61
Flowering	P0	SEF10	Middle	16	3	Ambient	33.69
Flowering	P0	SEF10	Middle	16	4	Ambient	33.77
Flowering	P0	SEF10	Middle	18	1	Ambient	32.53
Flowering	P0	SEF10	Middle	18	2	Ambient	32.6
Flowering	P0	SEF10	Middle	18	3	Ambient	32.63
Flowering	P0	SEF10	Middle	18	4	Ambient	32.69
Flowering	PSOM	BFS10	Upper	6	1	Ambient	30.66
Flowering	PSOM	BFS10	Upper	6	2	Ambient	30.64
Flowering	PSOM	BFS10	Upper	6	3	Ambient	30.63
Flowering	PSOM	BFS10	Upper	6	4	Ambient	30.62
Flowering	PSOM	BFS10	Upper	8	1	Ambient	35.09
Flowering	PSOM	BFS10	Upper	8	2	Ambient	35.12
Flowering	PSOM	BFS10	Upper	8	3	Ambient	35.15
Flowering	PSOM	BFS10	Upper	8	4	Ambient	35.17
Flowering	PSOM	BFS10	Upper	10	1	Ambient	35.3
Flowering	PSOM	BFS10	Upper	10	2	Ambient	35.41
Flowering	PSOM	BFS10	Upper	10	3	Ambient	35.49
Flowering	PSOM	BFS10	Upper	10	4	Ambient	35.59
Flowering	PSOM	BFS10	Upper	12	1	Ambient	37.92
Flowering	PSOM	BFS10	Upper	12	2	Ambient	37.98
Flowering	PSOM	BFS10	Upper	12	3	Ambient	38.03
Flowering	PSOM	BFS10	Upper	12	4	Ambient	38.09
Flowering	PSOM	BFS10	Upper	14	1	Ambient	37.5
Flowering	PSOM	BFS10	Upper	14	2	Ambient	37.51
Flowering	PSOM	BFS10	Upper	14	3	Ambient	37.53
Flowering	PSOM	BFS10	Upper	14	4	Ambient	37.56
Flowering	PSOM	BFS10	Upper	16	1	Ambient	29.4
Flowering	PSOM	BFS10	Upper	16	2	Ambient	29.58
Flowering	PSOM	BFS10	Upper	16	3	Ambient	29.78
Flowering	PSOM	BFS10	Upper	16	4	Ambient	30.02
Flowering	PSOM	BFS10	Upper	18	1	Ambient	33.44
Flowering	PSOM	BFS10	Upper	18	2	Ambient	33.45
Flowering	PSOM	BFS10	Upper	18	3	Ambient	33.47
Flowering	PSOM	BFS10	Upper	18	4	Ambient	33.52
Flowering	PSOM	BFS10	Lower	6	1	Ambient	29.98
Flowering	PSOM	BFS10	Lower	6	2	Ambient	30.06
Flowering	PSOM	BFS10	Lower	6	3	Ambient	30.15
Flowering	PSOM	BFS10	Lower	6	4	Ambient	30.24
Flowering	PSOM	BFS10	Lower	8	1	Ambient	32.56
Flowering	PSOM	BFS10	Lower	8	2	Ambient	32.6
Flowering	PSOM	BFS10	Lower	8	3	Ambient	32.66
Flowering	PSOM	BFS10	Lower	8	4	Ambient	32.71
Flowering	PSOM	BFS10	Lower	10	1	Ambient	29.26
Flowering	PSOM	BFS10	Lower	10	2	Ambient	29.4
Flowering	PSOM	BFS10	Lower	10	3	Ambient	29.55
Flowering	PSOM	BFS10	Lower	10	4	Ambient	29.72
Flowering	PSOM	BFS10	Lower	12	1	Ambient	32.3
Flowering	PSOM	BFS10	Lower	12	2	Ambient	32.44
Flowering	PSOM	BFS10	Lower	12	3	Ambient	32.57
Flowering	PSOM	BFS10	Lower	12	4	Ambient	32.7
Flowering	PSOM	BFS10	Lower	14	1	Ambient	32.02
Flowering	PSOM	BFS10	Lower	14	2	Ambient	32.56
Flowering	PSOM	BFS10	Lower	14	3	Ambient	32.98
Flowering	PSOM	BFS10	Lower	14	4	Ambient	33.22
Flowering	PSOM	BFS10	Lower	16	1	Ambient	35.09
Flowering	PSOM	BFS10	Lower	16	2	Ambient	35.12
Flowering	PSOM	BFS10	Lower	16	3	Ambient	35.16
Flowering	PSOM	BFS10	Lower	16	4	Ambient	35.19
Flowering	PSOM	BFS10	Lower	18	1	Ambient	31.35
Flowering	PSOM	BFS10	Lower	18	2	Ambient	31.47
Flowering	PSOM	BFS10	Lower	18	3	Ambient	31.6
Flowering	PSOM	BFS10	Lower	18	4	Ambient	31.71
Flowering	PSOM	BFS10	Middle	6	1	Ambient	28.23
Flowering	PSOM	BFS10	Middle	6	2	Ambient	28.36
Flowering	PSOM	BFS10	Middle	6	3	Ambient	28.47
Flowering	PSOM	BFS10	Middle	6	4	Ambient	28.58
Flowering	PSOM	BFS10	Middle	8	1	Ambient	33.98
Flowering	PSOM	BFS10	Middle	8	2	Ambient	34.04
Flowering	PSOM	BFS10	Middle	8	3	Ambient	34.12
Flowering	PSOM	BFS10	Middle	8	4	Ambient	34.18
Flowering	PSOM	BFS10	Middle	10	1	Ambient	32.45
Flowering	PSOM	BFS10	Middle	10	2	Ambient	32.58
Flowering	PSOM	BFS10	Middle	10	3	Ambient	32.7
Flowering	PSOM	BFS10	Middle	10	4	Ambient	32.82
Flowering	PSOM	BFS10	Middle	12	1	Ambient	38.09
Flowering	PSOM	BFS10	Middle	12	2	Ambient	38.14
Flowering	PSOM	BFS10	Middle	12	3	Ambient	38.19
Flowering	PSOM	BFS10	Middle	12	4	Ambient	38.22
Flowering	PSOM	BFS10	Middle	14	1	Ambient	35.96
Flowering	PSOM	BFS10	Middle	14	2	Ambient	36.1
Flowering	PSOM	BFS10	Middle	14	3	Ambient	36.19
Flowering	PSOM	BFS10	Middle	14	4	Ambient	36.34
Flowering	PSOM	BFS10	Middle	16	1	Ambient	33.01
Flowering	PSOM	BFS10	Middle	16	2	Ambient	33.13
Flowering	PSOM	BFS10	Middle	16	3	Ambient	33.25
Flowering	PSOM	BFS10	Middle	16	4	Ambient	33.34
Flowering	PSOM	BFS10	Middle	18	1	Ambient	32.74
Flowering	PSOM	BFS10	Middle	18	2	Ambient	32.81
Flowering	PSOM	BFS10	Middle	18	3	Ambient	32.85
Flowering	PSOM	BFS10	Middle	18	4	Ambient	32.91
Flowering	PSOM	SEF10	Upper	6	1	Ambient	30.22
Flowering	PSOM	SEF10	Upper	6	2	Ambient	30.25
Flowering	PSOM	SEF10	Upper	6	3	Ambient	30.28
Flowering	PSOM	SEF10	Upper	6	4	Ambient	30.31
Flowering	PSOM	SEF10	Upper	8	1	Ambient	34.16
Flowering	PSOM	SEF10	Upper	8	2	Ambient	34.22
Flowering	PSOM	SEF10	Upper	8	3	Ambient	34.26
Flowering	PSOM	SEF10	Upper	8	4	Ambient	34.31
Flowering	PSOM	SEF10	Upper	10	1	Ambient	34.75
Flowering	PSOM	SEF10	Upper	10	2	Ambient	34.84
Flowering	PSOM	SEF10	Upper	10	3	Ambient	34.93
Flowering	PSOM	SEF10	Upper	10	4	Ambient	35.03
Flowering	PSOM	SEF10	Upper	12	1	Ambient	37.46
Flowering	PSOM	SEF10	Upper	12	2	Ambient	37.52
Flowering	PSOM	SEF10	Upper	12	3	Ambient	37.59
Flowering	PSOM	SEF10	Upper	12	4	Ambient	37.66
Flowering	PSOM	SEF10	Upper	14	1	Ambient	35.57
Flowering	PSOM	SEF10	Upper	14	2	Ambient	35.75
Flowering	PSOM	SEF10	Upper	14	3	Ambient	35.87
Flowering	PSOM	SEF10	Upper	14	4	Ambient	35.99
Flowering	PSOM	SEF10	Upper	16	1	Ambient	27.82
Flowering	PSOM	SEF10	Upper	16	2	Ambient	28.12
Flowering	PSOM	SEF10	Upper	16	3	Ambient	28.52
Flowering	PSOM	SEF10	Upper	16	4	Ambient	28.74
Flowering	PSOM	SEF10	Upper	18	1	Ambient	32.95
Flowering	PSOM	SEF10	Upper	18	2	Ambient	32.96
Flowering	PSOM	SEF10	Upper	18	3	Ambient	33
Flowering	PSOM	SEF10	Upper	18	4	Ambient	33.02
Flowering	PSOM	SEF10	Lower	6	1	Ambient	29.47
Flowering	PSOM	SEF10	Lower	6	2	Ambient	29.53
Flowering	PSOM	SEF10	Lower	6	3	Ambient	29.6
Flowering	PSOM	SEF10	Lower	6	4	Ambient	29.68
Flowering	PSOM	SEF10	Lower	8	1	Ambient	31.16
Flowering	PSOM	SEF10	Lower	8	2	Ambient	31
Flowering	PSOM	SEF10	Lower	8	3	Ambient	31.06
Flowering	PSOM	SEF10	Lower	8	4	Ambient	31.11
Flowering	PSOM	SEF10	Lower	10	1	Ambient	28.94
Flowering	PSOM	SEF10	Lower	10	2	Ambient	29.12
Flowering	PSOM	SEF10	Lower	10	3	Ambient	29.28
Flowering	PSOM	SEF10	Lower	10	4	Ambient	29.48
Flowering	PSOM	SEF10	Lower	12	1	Ambient	31.84
Flowering	PSOM	SEF10	Lower	12	2	Ambient	32.08
Flowering	PSOM	SEF10	Lower	12	3	Ambient	32.26
Flowering	PSOM	SEF10	Lower	12	4	Ambient	32.45
Flowering	PSOM	SEF10	Lower	14	1	Ambient	31.94
Flowering	PSOM	SEF10	Lower	14	2	Ambient	32.16
Flowering	PSOM	SEF10	Lower	14	3	Ambient	32.36
Flowering	PSOM	SEF10	Lower	14	4	Ambient	32.56
Flowering	PSOM	SEF10	Lower	16	1	Ambient	34.54
Flowering	PSOM	SEF10	Lower	16	2	Ambient	34.6
Flowering	PSOM	SEF10	Lower	16	3	Ambient	34.64
Flowering	PSOM	SEF10	Lower	16	4	Ambient	34.68
Flowering	PSOM	SEF10	Lower	18	1	Ambient	29.79
Flowering	PSOM	SEF10	Lower	18	2	Ambient	29.91
Flowering	PSOM	SEF10	Lower	18	3	Ambient	30.03
Flowering	PSOM	SEF10	Lower	18	4	Ambient	30.13
Flowering	PSOM	SEF10	Middle	6	1	Ambient	27.11
Flowering	PSOM	SEF10	Middle	6	2	Ambient	27.35
Flowering	PSOM	SEF10	Middle	6	3	Ambient	27.44
Flowering	PSOM	SEF10	Middle	6	4	Ambient	27.62
Flowering	PSOM	SEF10	Middle	8	1	Ambient	32.59
Flowering	PSOM	SEF10	Middle	8	2	Ambient	32.69
Flowering	PSOM	SEF10	Middle	8	3	Ambient	32.78
Flowering	PSOM	SEF10	Middle	8	4	Ambient	32.87
Flowering	PSOM	SEF10	Middle	10	1	Ambient	32.13
Flowering	PSOM	SEF10	Middle	10	2	Ambient	32.25
Flowering	PSOM	SEF10	Middle	10	3	Ambient	32.36
Flowering	PSOM	SEF10	Middle	10	4	Ambient	32.5
Flowering	PSOM	SEF10	Middle	12	1	Ambient	35.34
Flowering	PSOM	SEF10	Middle	12	2	Ambient	35.44
Flowering	PSOM	SEF10	Middle	12	3	Ambient	35.53
Flowering	PSOM	SEF10	Middle	12	4	Ambient	35.65
Flowering	PSOM	SEF10	Middle	14	1	Ambient	36.98
Flowering	PSOM	SEF10	Middle	14	2	Ambient	37
Flowering	PSOM	SEF10	Middle	14	3	Ambient	37.03
Flowering	PSOM	SEF10	Middle	14	4	Ambient	37.07
Flowering	PSOM	SEF10	Middle	16	1	Ambient	33.2
Flowering	PSOM	SEF10	Middle	16	2	Ambient	33.27
Flowering	PSOM	SEF10	Middle	16	3	Ambient	33.36
Flowering	PSOM	SEF10	Middle	16	4	Ambient	33.44
Flowering	PSOM	SEF10	Middle	18	1	Ambient	32.77
Flowering	PSOM	SEF10	Middle	18	2	Ambient	32.82
Flowering	PSOM	SEF10	Middle	18	3	Ambient	32.87
Flowering	PSOM	SEF10	Middle	18	4	Ambient	32.9
Mid-pod filling	P15	BFS10	Upper	6	1	Ambient	25.61
Mid-pod filling	P15	BFS10	Upper	6	2	Ambient	25.81
Mid-pod filling	P15	BFS10	Upper	6	3	Ambient	25.92
Mid-pod filling	P15	BFS10	Upper	6	4	Ambient	26.06
Mid-pod filling	P15	BFS10	Upper	8	1	Ambient	29.72
Mid-pod filling	P15	BFS10	Upper	8	2	Ambient	29.79
Mid-pod filling	P15	BFS10	Upper	8	3	Ambient	29.89
Mid-pod filling	P15	BFS10	Upper	8	4	Ambient	30.04
Mid-pod filling	P15	BFS10	Upper	10	1	Ambient	28.67
Mid-pod filling	P15	BFS10	Upper	10	2	Ambient	28.94
Mid-pod filling	P15	BFS10	Upper	10	3	Ambient	29.24
Mid-pod filling	P15	BFS10	Upper	10	4	Ambient	29.57
Mid-pod filling	P15	BFS10	Upper	12	1	Ambient	35.55
Mid-pod filling	P15	BFS10	Upper	12	2	Ambient	35.62
Mid-pod filling	P15	BFS10	Upper	12	3	Ambient	35.75
Mid-pod filling	P15	BFS10	Upper	12	4	Ambient	35.89
Mid-pod filling	P15	BFS10	Upper	14	1	Ambient	33.9
Mid-pod filling	P15	BFS10	Upper	14	2	Ambient	34.01
Mid-pod filling	P15	BFS10	Upper	14	3	Ambient	34.16
Mid-pod filling	P15	BFS10	Upper	14	4	Ambient	34.33
Mid-pod filling	P15	BFS10	Upper	16	1	Ambient	32.58
Mid-pod filling	P15	BFS10	Upper	16	2	Ambient	32.64
Mid-pod filling	P15	BFS10	Upper	16	3	Ambient	32.7
Mid-pod filling	P15	BFS10	Upper	16	4	Ambient	32.77
Mid-pod filling	P15	BFS10	Upper	18	1	Ambient	30.1
Mid-pod filling	P15	BFS10	Upper	18	2	Ambient	30.19
Mid-pod filling	P15	BFS10	Upper	18	3	Ambient	30.31
Mid-pod filling	P15	BFS10	Upper	18	4	Ambient	30.43
Mid-pod filling	P15	BFS10	Lower	6	1	Ambient	30.96
Mid-pod filling	P15	BFS10	Lower	6	2	Ambient	30.99
Mid-pod filling	P15	BFS10	Lower	6	3	Ambient	31.03
Mid-pod filling	P15	BFS10	Lower	6	4	Ambient	31.1
Mid-pod filling	P15	BFS10	Lower	8	1	Ambient	34.29
Mid-pod filling	P15	BFS10	Lower	8	2	Ambient	34.36
Mid-pod filling	P15	BFS10	Lower	8	3	Ambient	34.43
Mid-pod filling	P15	BFS10	Lower	8	4	Ambient	34.49
Mid-pod filling	P15	BFS10	Lower	10	1	Ambient	38.96
Mid-pod filling	P15	BFS10	Lower	10	2	Ambient	39.03
Mid-pod filling	P15	BFS10	Lower	10	3	Ambient	39.09
Mid-pod filling	P15	BFS10	Lower	10	4	Ambient	39.15
Mid-pod filling	P15	BFS10	Lower	12	1	Ambient	40.74
Mid-pod filling	P15	BFS10	Lower	12	2	Ambient	40.79
Mid-pod filling	P15	BFS10	Lower	12	3	Ambient	40.84
Mid-pod filling	P15	BFS10	Lower	12	4	Ambient	40.89
Mid-pod filling	P15	BFS10	Lower	14	1	Ambient	39.78
Mid-pod filling	P15	BFS10	Lower	14	2	Ambient	39.83
Mid-pod filling	P15	BFS10	Lower	14	3	Ambient	39.89
Mid-pod filling	P15	BFS10	Lower	14	4	Ambient	39.94
Mid-pod filling	P15	BFS10	Lower	16	1	Ambient	35.29
Mid-pod filling	P15	BFS10	Lower	16	2	Ambient	35.3
Mid-pod filling	P15	BFS10	Lower	16	3	Ambient	35.32
Mid-pod filling	P15	BFS10	Lower	16	4	Ambient	35.34
Mid-pod filling	P15	BFS10	Lower	18	1	Ambient	33.38
Mid-pod filling	P15	BFS10	Lower	18	2	Ambient	33.38
Mid-pod filling	P15	BFS10	Lower	18	3	Ambient	33.39
Mid-pod filling	P15	BFS10	Lower	18	4	Ambient	33.4
Mid-pod filling	P15	BFS10	Middle	6	1	Ambient	29.62
Mid-pod filling	P15	BFS10	Middle	6	2	Ambient	29.72
Mid-pod filling	P15	BFS10	Middle	6	3	Ambient	29.81
Mid-pod filling	P15	BFS10	Middle	6	4	Ambient	29.93
Mid-pod filling	P15	BFS10	Middle	8	1	Ambient	32.65
Mid-pod filling	P15	BFS10	Middle	8	2	Ambient	32.72
Mid-pod filling	P15	BFS10	Middle	8	3	Ambient	32.81
Mid-pod filling	P15	BFS10	Middle	8	4	Ambient	32.9
Mid-pod filling	P15	BFS10	Middle	10	1	Ambient	36.6
Mid-pod filling	P15	BFS10	Middle	10	2	Ambient	36.71
Mid-pod filling	P15	BFS10	Middle	10	3	Ambient	36.83
Mid-pod filling	P15	BFS10	Middle	10	4	Ambient	36.94
Mid-pod filling	P15	BFS10	Middle	12	1	Ambient	38.99
Mid-pod filling	P15	BFS10	Middle	12	2	Ambient	39.08
Mid-pod filling	P15	BFS10	Middle	12	3	Ambient	39.16
Mid-pod filling	P15	BFS10	Middle	12	4	Ambient	39.25
Mid-pod filling	P15	BFS10	Middle	14	1	Ambient	39.27
Mid-pod filling	P15	BFS10	Middle	14	2	Ambient	39.34
Mid-pod filling	P15	BFS10	Middle	14	3	Ambient	39.08
Mid-pod filling	P15	BFS10	Middle	14	4	Ambient	39.41
Mid-pod filling	P15	BFS10	Middle	16	1	Ambient	34.95
Mid-pod filling	P15	BFS10	Middle	16	2	Ambient	34.97
Mid-pod filling	P15	BFS10	Middle	16	3	Ambient	34.98
Mid-pod filling	P15	BFS10	Middle	16	4	Ambient	34.98
Mid-pod filling	P15	BFS10	Middle	18	1	Ambient	32.21
Mid-pod filling	P15	BFS10	Middle	18	2	Ambient	32.34
Mid-pod filling	P15	BFS10	Middle	18	3	Ambient	32.41
Mid-pod filling	P15	BFS10	Middle	18	4	Ambient	32.49
Mid-pod filling	P15	SEF10	Upper	6	1	Ambient	24.9
Mid-pod filling	P15	SEF10	Upper	6	2	Ambient	25.25
Mid-pod filling	P15	SEF10	Upper	6	3	Ambient	25.35
Mid-pod filling	P15	SEF10	Upper	6	4	Ambient	25.47
Mid-pod filling	P15	SEF10	Upper	8	1	Ambient	28.52
Mid-pod filling	P15	SEF10	Upper	8	2	Ambient	28.66
Mid-pod filling	P15	SEF10	Upper	8	3	Ambient	28.81
Mid-pod filling	P15	SEF10	Upper	8	4	Ambient	28.97
Mid-pod filling	P15	SEF10	Upper	10	1	Ambient	29.58
Mid-pod filling	P15	SEF10	Upper	10	2	Ambient	29.94
Mid-pod filling	P15	SEF10	Upper	10	3	Ambient	30.22
Mid-pod filling	P15	SEF10	Upper	10	4	Ambient	30.64
Mid-pod filling	P15	SEF10	Upper	12	1	Ambient	37.59
Mid-pod filling	P15	SEF10	Upper	12	2	Ambient	37.25
Mid-pod filling	P15	SEF10	Upper	12	3	Ambient	37.33
Mid-pod filling	P15	SEF10	Upper	12	4	Ambient	37.45
Mid-pod filling	P15	SEF10	Upper	14	1	Ambient	34.07
Mid-pod filling	P15	SEF10	Upper	14	2	Ambient	34.49
Mid-pod filling	P15	SEF10	Upper	14	3	Ambient	34.67
Mid-pod filling	P15	SEF10	Upper	14	4	Ambient	34.85
Mid-pod filling	P15	SEF10	Upper	16	1	Ambient	31.23
Mid-pod filling	P15	SEF10	Upper	16	2	Ambient	31.34
Mid-pod filling	P15	SEF10	Upper	16	3	Ambient	31.45
Mid-pod filling	P15	SEF10	Upper	16	4	Ambient	31.55
Mid-pod filling	P15	SEF10	Upper	18	1	Ambient	28.48
Mid-pod filling	P15	SEF10	Upper	18	2	Ambient	28.61
Mid-pod filling	P15	SEF10	Upper	18	3	Ambient	28.75
Mid-pod filling	P15	SEF10	Upper	18	4	Ambient	28.9
Mid-pod filling	P15	SEF10	Lower	6	1	Ambient	31.86
Mid-pod filling	P15	SEF10	Lower	6	2	Ambient	31.91
Mid-pod filling	P15	SEF10	Lower	6	3	Ambient	31.95
Mid-pod filling	P15	SEF10	Lower	6	4	Ambient	32
Mid-pod filling	P15	SEF10	Lower	8	1	Ambient	34.55
Mid-pod filling	P15	SEF10	Lower	8	2	Ambient	34.63
Mid-pod filling	P15	SEF10	Lower	8	3	Ambient	34.68
Mid-pod filling	P15	SEF10	Lower	8	4	Ambient	34.76
Mid-pod filling	P15	SEF10	Lower	10	1	Ambient	38.75
Mid-pod filling	P15	SEF10	Lower	10	2	Ambient	38.87
Mid-pod filling	P15	SEF10	Lower	10	3	Ambient	38.93
Mid-pod filling	P15	SEF10	Lower	10	4	Ambient	39.01
Mid-pod filling	P15	SEF10	Lower	12	1	Ambient	41.11
Mid-pod filling	P15	SEF10	Lower	12	2	Ambient	41.14
Mid-pod filling	P15	SEF10	Lower	12	3	Ambient	41.16
Mid-pod filling	P15	SEF10	Lower	12	4	Ambient	41.19
Mid-pod filling	P15	SEF10	Lower	14	1	Ambient	39.98
Mid-pod filling	P15	SEF10	Lower	14	2	Ambient	40.01
Mid-pod filling	P15	SEF10	Lower	14	3	Ambient	40.03
Mid-pod filling	P15	SEF10	Lower	14	4	Ambient	40.06
Mid-pod filling	P15	SEF10	Lower	16	1	Ambient	35.63
Mid-pod filling	P15	SEF10	Lower	16	2	Ambient	35.62
Mid-pod filling	P15	SEF10	Lower	16	3	Ambient	35.64
Mid-pod filling	P15	SEF10	Lower	16	4	Ambient	35.65
Mid-pod filling	P15	SEF10	Lower	18	1	Ambient	32.99
Mid-pod filling	P15	SEF10	Lower	18	2	Ambient	33.08
Mid-pod filling	P15	SEF10	Lower	18	3	Ambient	33.16
Mid-pod filling	P15	SEF10	Lower	18	4	Ambient	33.23
Mid-pod filling	P15	SEF10	Middle	6	1	Ambient	29.03
Mid-pod filling	P15	SEF10	Middle	6	2	Ambient	29.19
Mid-pod filling	P15	SEF10	Middle	6	3	Ambient	29.35
Mid-pod filling	P15	SEF10	Middle	6	4	Ambient	29.51
Mid-pod filling	P15	SEF10	Middle	8	1	Ambient	32.79
Mid-pod filling	P15	SEF10	Middle	8	2	Ambient	32.98
Mid-pod filling	P15	SEF10	Middle	8	3	Ambient	33.08
Mid-pod filling	P15	SEF10	Middle	8	4	Ambient	33.2
Mid-pod filling	P15	SEF10	Middle	10	1	Ambient	36.29
Mid-pod filling	P15	SEF10	Middle	10	2	Ambient	36.53
Mid-pod filling	P15	SEF10	Middle	10	3	Ambient	36.77
Mid-pod filling	P15	SEF10	Middle	10	4	Ambient	36.92
Mid-pod filling	P15	SEF10	Middle	12	1	Ambient	39.77
Mid-pod filling	P15	SEF10	Middle	12	2	Ambient	39.84
Mid-pod filling	P15	SEF10	Middle	12	3	Ambient	39.99
Mid-pod filling	P15	SEF10	Middle	12	4	Ambient	40.06
Mid-pod filling	P15	SEF10	Middle	14	1	Ambient	39
Mid-pod filling	P15	SEF10	Middle	14	2	Ambient	39.1
Mid-pod filling	P15	SEF10	Middle	14	3	Ambient	39.21
Mid-pod filling	P15	SEF10	Middle	14	4	Ambient	39.31
Mid-pod filling	P15	SEF10	Middle	16	1	Ambient	34.84
Mid-pod filling	P15	SEF10	Middle	16	2	Ambient	34.88
Mid-pod filling	P15	SEF10	Middle	16	3	Ambient	34.92
Mid-pod filling	P15	SEF10	Middle	16	4	Ambient	34.96
Mid-pod filling	P15	SEF10	Middle	18	1	Ambient	31.01
Mid-pod filling	P15	SEF10	Middle	18	2	Ambient	31.11
Mid-pod filling	P15	SEF10	Middle	18	3	Ambient	31.22
Mid-pod filling	P15	SEF10	Middle	18	4	Ambient	31.32
Mid-pod filling	P30	BFS10	Upper	6	1	Ambient	26.36
Mid-pod filling	P30	BFS10	Upper	6	2	Ambient	26.54
Mid-pod filling	P30	BFS10	Upper	6	3	Ambient	26.7
Mid-pod filling	P30	BFS10	Upper	6	4	Ambient	26.84
Mid-pod filling	P30	BFS10	Upper	8	1	Ambient	30.42
Mid-pod filling	P30	BFS10	Upper	8	2	Ambient	30.56
Mid-pod filling	P30	BFS10	Upper	8	3	Ambient	30.71
Mid-pod filling	P30	BFS10	Upper	8	4	Ambient	30.89
Mid-pod filling	P30	BFS10	Upper	10	1	Ambient	30.96
Mid-pod filling	P30	BFS10	Upper	10	2	Ambient	31.23
Mid-pod filling	P30	BFS10	Upper	10	3	Ambient	30.96
Mid-pod filling	P30	BFS10	Upper	10	4	Ambient	31.23
Mid-pod filling	P30	BFS10	Upper	12	1	Ambient	36.15
Mid-pod filling	P30	BFS10	Upper	12	2	Ambient	36.29
Mid-pod filling	P30	BFS10	Upper	12	3	Ambient	36.43
Mid-pod filling	P30	BFS10	Upper	12	4	Ambient	36.59
Mid-pod filling	P30	BFS10	Upper	14	1	Ambient	34.63
Mid-pod filling	P30	BFS10	Upper	14	2	Ambient	34.82
Mid-pod filling	P30	BFS10	Upper	14	3	Ambient	35.16
Mid-pod filling	P30	BFS10	Upper	14	4	Ambient	35.32
Mid-pod filling	P30	BFS10	Upper	16	1	Ambient	34.25
Mid-pod filling	P30	BFS10	Upper	16	2	Ambient	34.3
Mid-pod filling	P30	BFS10	Upper	16	3	Ambient	34.34
Mid-pod filling	P30	BFS10	Upper	16	4	Ambient	34.37
Mid-pod filling	P30	BFS10	Upper	18	1	Ambient	30.6
Mid-pod filling	P30	BFS10	Upper	18	2	Ambient	30.71
Mid-pod filling	P30	BFS10	Upper	18	3	Ambient	30.81
Mid-pod filling	P30	BFS10	Upper	18	4	Ambient	30.93
Mid-pod filling	P30	BFS10	Lower	6	1	Ambient	31.23
Mid-pod filling	P30	BFS10	Lower	6	2	Ambient	31.31
Mid-pod filling	P30	BFS10	Lower	6	3	Ambient	31.46
Mid-pod filling	P30	BFS10	Lower	6	4	Ambient	31.52
Mid-pod filling	P30	BFS10	Lower	8	1	Ambient	34.57
Mid-pod filling	P30	BFS10	Lower	8	2	Ambient	34.62
Mid-pod filling	P30	BFS10	Lower	8	3	Ambient	34.66
Mid-pod filling	P30	BFS10	Lower	8	4	Ambient	34.7
Mid-pod filling	P30	BFS10	Lower	10	1	Ambient	39.23
Mid-pod filling	P30	BFS10	Lower	10	2	Ambient	39.31
Mid-pod filling	P30	BFS10	Lower	10	3	Ambient	39.36
Mid-pod filling	P30	BFS10	Lower	10	4	Ambient	39.4
Mid-pod filling	P30	BFS10	Lower	12	1	Ambient	40.92
Mid-pod filling	P30	BFS10	Lower	12	2	Ambient	40.92
Mid-pod filling	P30	BFS10	Lower	12	3	Ambient	40.92
Mid-pod filling	P30	BFS10	Lower	12	4	Ambient	40.89
Mid-pod filling	P30	BFS10	Lower	14	1	Ambient	39.98
Mid-pod filling	P30	BFS10	Lower	14	2	Ambient	40.01
Mid-pod filling	P30	BFS10	Lower	14	3	Ambient	40.02
Mid-pod filling	P30	BFS10	Lower	14	4	Ambient	40.01
Mid-pod filling	P30	BFS10	Lower	16	1	Ambient	35.38
Mid-pod filling	P30	BFS10	Lower	16	2	Ambient	35.41
Mid-pod filling	P30	BFS10	Lower	16	3	Ambient	35.42
Mid-pod filling	P30	BFS10	Lower	16	4	Ambient	35.43
Mid-pod filling	P30	BFS10	Lower	18	1	Ambient	33.41
Mid-pod filling	P30	BFS10	Lower	18	2	Ambient	33.41
Mid-pod filling	P30	BFS10	Lower	18	3	Ambient	33.4
Mid-pod filling	P30	BFS10	Lower	18	4	Ambient	33.39
Mid-pod filling	P30	BFS10	Middle	6	1	Ambient	30.07
Mid-pod filling	P30	BFS10	Middle	6	2	Ambient	30.18
Mid-pod filling	P30	BFS10	Middle	6	3	Ambient	30.25
Mid-pod filling	P30	BFS10	Middle	6	4	Ambient	30.31
Mid-pod filling	P30	BFS10	Middle	8	1	Ambient	33.02
Mid-pod filling	P30	BFS10	Middle	8	2	Ambient	33.11
Mid-pod filling	P30	BFS10	Middle	8	3	Ambient	33.2
Mid-pod filling	P30	BFS10	Middle	8	4	Ambient	33.33
Mid-pod filling	P30	BFS10	Middle	10	1	Ambient	37.16
Mid-pod filling	P30	BFS10	Middle	10	2	Ambient	37.29
Mid-pod filling	P30	BFS10	Middle	10	3	Ambient	37.41
Mid-pod filling	P30	BFS10	Middle	10	4	Ambient	37.54
Mid-pod filling	P30	BFS10	Middle	12	1	Ambient	39.38
Mid-pod filling	P30	BFS10	Middle	12	2	Ambient	39.43
Mid-pod filling	P30	BFS10	Middle	12	3	Ambient	39.48
Mid-pod filling	P30	BFS10	Middle	12	4	Ambient	39.54
Mid-pod filling	P30	BFS10	Middle	14	1	Ambient	39.51
Mid-pod filling	P30	BFS10	Middle	14	2	Ambient	39.55
Mid-pod filling	P30	BFS10	Middle	14	3	Ambient	39.6
Mid-pod filling	P30	BFS10	Middle	14	4	Ambient	39.65
Mid-pod filling	P30	BFS10	Middle	16	1	Ambient	34.99
Mid-pod filling	P30	BFS10	Middle	16	2	Ambient	35
Mid-pod filling	P30	BFS10	Middle	16	3	Ambient	35.02
Mid-pod filling	P30	BFS10	Middle	16	4	Ambient	35.01
Mid-pod filling	P30	BFS10	Middle	18	1	Ambient	32.61
Mid-pod filling	P30	BFS10	Middle	18	2	Ambient	32.68
Mid-pod filling	P30	BFS10	Middle	18	3	Ambient	32.74
Mid-pod filling	P30	BFS10	Middle	18	4	Ambient	32.82
Mid-pod filling	P30	SEF10	Upper	6	1	Ambient	25.68
Mid-pod filling	P30	SEF10	Upper	6	2	Ambient	25.87
Mid-pod filling	P30	SEF10	Upper	6	3	Ambient	26
Mid-pod filling	P30	SEF10	Upper	6	4	Ambient	26.24
Mid-pod filling	P30	SEF10	Upper	8	1	Ambient	29.22
Mid-pod filling	P30	SEF10	Upper	8	2	Ambient	29.38
Mid-pod filling	P30	SEF10	Upper	8	3	Ambient	29.58
Mid-pod filling	P30	SEF10	Upper	8	4	Ambient	29.75
Mid-pod filling	P30	SEF10	Upper	10	1	Ambient	31.29
Mid-pod filling	P30	SEF10	Upper	10	2	Ambient	31.74
Mid-pod filling	P30	SEF10	Upper	10	3	Ambient	32.07
Mid-pod filling	P30	SEF10	Upper	10	4	Ambient	32.41
Mid-pod filling	P30	SEF10	Upper	12	1	Ambient	37.81
Mid-pod filling	P30	SEF10	Upper	12	2	Ambient	37.92
Mid-pod filling	P30	SEF10	Upper	12	3	Ambient	38.03
Mid-pod filling	P30	SEF10	Upper	12	4	Ambient	38.14
Mid-pod filling	P30	SEF10	Upper	14	1	Ambient	35.25
Mid-pod filling	P30	SEF10	Upper	14	2	Ambient	35.44
Mid-pod filling	P30	SEF10	Upper	14	3	Ambient	35.58
Mid-pod filling	P30	SEF10	Upper	14	4	Ambient	35.79
Mid-pod filling	P30	SEF10	Upper	16	1	Ambient	33.23
Mid-pod filling	P30	SEF10	Upper	16	2	Ambient	33.34
Mid-pod filling	P30	SEF10	Upper	16	3	Ambient	33.43
Mid-pod filling	P30	SEF10	Upper	16	4	Ambient	33.57
Mid-pod filling	P30	SEF10	Upper	18	1	Ambient	29.12
Mid-pod filling	P30	SEF10	Upper	18	2	Ambient	29.28
Mid-pod filling	P30	SEF10	Upper	18	3	Ambient	29.42
Mid-pod filling	P30	SEF10	Upper	18	4	Ambient	29.6
Mid-pod filling	P30	SEF10	Lower	6	1	Ambient	32.04
Mid-pod filling	P30	SEF10	Lower	6	2	Ambient	32.09
Mid-pod filling	P30	SEF10	Lower	6	3	Ambient	32.14
Mid-pod filling	P30	SEF10	Lower	6	4	Ambient	32.2
Mid-pod filling	P30	SEF10	Lower	8	1	Ambient	34.82
Mid-pod filling	P30	SEF10	Lower	8	2	Ambient	34.88
Mid-pod filling	P30	SEF10	Lower	8	3	Ambient	35.01
Mid-pod filling	P30	SEF10	Lower	8	4	Ambient	35.05
Mid-pod filling	P30	SEF10	Lower	10	1	Ambient	39.07
Mid-pod filling	P30	SEF10	Lower	10	2	Ambient	39.12
Mid-pod filling	P30	SEF10	Lower	10	3	Ambient	39.19
Mid-pod filling	P30	SEF10	Lower	10	4	Ambient	39.26
Mid-pod filling	P30	SEF10	Lower	12	1	Ambient	41.18
Mid-pod filling	P30	SEF10	Lower	12	2	Ambient	41.2
Mid-pod filling	P30	SEF10	Lower	12	3	Ambient	41.2
Mid-pod filling	P30	SEF10	Lower	12	4	Ambient	41.22
Mid-pod filling	P30	SEF10	Lower	14	1	Ambient	40.1
Mid-pod filling	P30	SEF10	Lower	14	2	Ambient	40.17
Mid-pod filling	P30	SEF10	Lower	14	3	Ambient	40.23
Mid-pod filling	P30	SEF10	Lower	14	4	Ambient	40.28
Mid-pod filling	P30	SEF10	Lower	16	1	Ambient	35.66
Mid-pod filling	P30	SEF10	Lower	16	2	Ambient	35.67
Mid-pod filling	P30	SEF10	Lower	16	3	Ambient	35.68
Mid-pod filling	P30	SEF10	Lower	16	4	Ambient	35.68
Mid-pod filling	P30	SEF10	Lower	18	1	Ambient	33.29
Mid-pod filling	P30	SEF10	Lower	18	2	Ambient	33.33
Mid-pod filling	P30	SEF10	Lower	18	3	Ambient	33.37
Mid-pod filling	P30	SEF10	Lower	18	4	Ambient	33.43
Mid-pod filling	P30	SEF10	Middle	6	1	Ambient	29.64
Mid-pod filling	P30	SEF10	Middle	6	2	Ambient	29.74
Mid-pod filling	P30	SEF10	Middle	6	3	Ambient	29.85
Mid-pod filling	P30	SEF10	Middle	6	4	Ambient	29.97
Mid-pod filling	P30	SEF10	Middle	8	1	Ambient	33.3
Mid-pod filling	P30	SEF10	Middle	8	2	Ambient	33.38
Mid-pod filling	P30	SEF10	Middle	8	3	Ambient	33.45
Mid-pod filling	P30	SEF10	Middle	8	4	Ambient	33.52
Mid-pod filling	P30	SEF10	Middle	10	1	Ambient	37.09
Mid-pod filling	P30	SEF10	Middle	10	2	Ambient	37.21
Mid-pod filling	P30	SEF10	Middle	10	3	Ambient	37.34
Mid-pod filling	P30	SEF10	Middle	10	4	Ambient	37.47
Mid-pod filling	P30	SEF10	Middle	12	1	Ambient	40.16
Mid-pod filling	P30	SEF10	Middle	12	2	Ambient	40.25
Mid-pod filling	P30	SEF10	Middle	12	3	Ambient	40.34
Mid-pod filling	P30	SEF10	Middle	12	4	Ambient	40.44
Mid-pod filling	P30	SEF10	Middle	14	1	Ambient	39.41
Mid-pod filling	P30	SEF10	Middle	14	2	Ambient	39.5
Mid-pod filling	P30	SEF10	Middle	14	3	Ambient	39.6
Mid-pod filling	P30	SEF10	Middle	14	4	Ambient	39.67
Mid-pod filling	P30	SEF10	Middle	16	1	Ambient	35.01
Mid-pod filling	P30	SEF10	Middle	16	2	Ambient	35.12
Mid-pod filling	P30	SEF10	Middle	16	3	Ambient	35.16
Mid-pod filling	P30	SEF10	Middle	16	4	Ambient	35.26
Mid-pod filling	P30	SEF10	Middle	18	1	Ambient	31.45
Mid-pod filling	P30	SEF10	Middle	18	2	Ambient	31.58
Mid-pod filling	P30	SEF10	Middle	18	3	Ambient	31.69
Mid-pod filling	P30	SEF10	Middle	18	4	Ambient	31.8
Mid-pod filling	P45	BFS10	Upper	6	1	Ambient	28.1
Mid-pod filling	P45	BFS10	Upper	6	2	Ambient	28.23
Mid-pod filling	P45	BFS10	Upper	6	3	Ambient	28.4
Mid-pod filling	P45	BFS10	Upper	6	4	Ambient	28.56
Mid-pod filling	P45	BFS10	Upper	8	1	Ambient	31.22
Mid-pod filling	P45	BFS10	Upper	8	2	Ambient	31.34
Mid-pod filling	P45	BFS10	Upper	8	3	Ambient	31.46
Mid-pod filling	P45	BFS10	Upper	8	4	Ambient	31.58
Mid-pod filling	P45	BFS10	Upper	10	1	Ambient	31.77
Mid-pod filling	P45	BFS10	Upper	10	2	Ambient	32.18
Mid-pod filling	P45	BFS10	Upper	10	3	Ambient	32.46
Mid-pod filling	P45	BFS10	Upper	10	4	Ambient	32.72
Mid-pod filling	P45	BFS10	Upper	12	1	Ambient	36.85
Mid-pod filling	P45	BFS10	Upper	12	2	Ambient	36.99
Mid-pod filling	P45	BFS10	Upper	12	3	Ambient	37.12
Mid-pod filling	P45	BFS10	Upper	12	4	Ambient	37.28
Mid-pod filling	P45	BFS10	Upper	14	1	Ambient	35.74
Mid-pod filling	P45	BFS10	Upper	14	2	Ambient	35.94
Mid-pod filling	P45	BFS10	Upper	14	3	Ambient	36.14
Mid-pod filling	P45	BFS10	Upper	14	4	Ambient	36.42
Mid-pod filling	P45	BFS10	Upper	16	1	Ambient	33.97
Mid-pod filling	P45	BFS10	Upper	16	2	Ambient	34.01
Mid-pod filling	P45	BFS10	Upper	16	3	Ambient	34.05
Mid-pod filling	P45	BFS10	Upper	16	4	Ambient	34.11
Mid-pod filling	P45	BFS10	Upper	18	1	Ambient	31.05
Mid-pod filling	P45	BFS10	Upper	18	2	Ambient	31.12
Mid-pod filling	P45	BFS10	Upper	18	3	Ambient	31.22
Mid-pod filling	P45	BFS10	Upper	18	4	Ambient	31.32
Mid-pod filling	P45	BFS10	Lower	6	1	Ambient	31.61
Mid-pod filling	P45	BFS10	Lower	6	2	Ambient	31.67
Mid-pod filling	P45	BFS10	Lower	6	3	Ambient	31.71
Mid-pod filling	P45	BFS10	Lower	6	4	Ambient	31.82
Mid-pod filling	P45	BFS10	Lower	8	1	Ambient	34.75
Mid-pod filling	P45	BFS10	Lower	8	2	Ambient	34.77
Mid-pod filling	P45	BFS10	Lower	8	3	Ambient	34.79
Mid-pod filling	P45	BFS10	Lower	8	4	Ambient	34.8
Mid-pod filling	P45	BFS10	Lower	10	1	Ambient	39.45
Mid-pod filling	P45	BFS10	Lower	10	2	Ambient	39.47
Mid-pod filling	P45	BFS10	Lower	10	3	Ambient	39.48
Mid-pod filling	P45	BFS10	Lower	10	4	Ambient	39.5
Mid-pod filling	P45	BFS10	Lower	12	1	Ambient	40.61
Mid-pod filling	P45	BFS10	Lower	12	2	Ambient	40.57
Mid-pod filling	P45	BFS10	Lower	12	3	Ambient	40.55
Mid-pod filling	P45	BFS10	Lower	12	4	Ambient	40.5
Mid-pod filling	P45	BFS10	Lower	14	1	Ambient	40
Mid-pod filling	P45	BFS10	Lower	14	2	Ambient	40
Mid-pod filling	P45	BFS10	Lower	14	3	Ambient	40.01
Mid-pod filling	P45	BFS10	Lower	14	4	Ambient	40.02
Mid-pod filling	P45	BFS10	Lower	16	1	Ambient	35.45
Mid-pod filling	P45	BFS10	Lower	16	2	Ambient	35.45
Mid-pod filling	P45	BFS10	Lower	16	3	Ambient	35.46
Mid-pod filling	P45	BFS10	Lower	16	4	Ambient	35.47
Mid-pod filling	P45	BFS10	Lower	18	1	Ambient	33.39
Mid-pod filling	P45	BFS10	Lower	18	2	Ambient	33.42
Mid-pod filling	P45	BFS10	Lower	18	3	Ambient	33.48
Mid-pod filling	P45	BFS10	Lower	18	4	Ambient	33.51
Mid-pod filling	P45	BFS10	Middle	6	1	Ambient	30.36
Mid-pod filling	P45	BFS10	Middle	6	2	Ambient	30.4
Mid-pod filling	P45	BFS10	Middle	6	3	Ambient	30.43
Mid-pod filling	P45	BFS10	Middle	6	4	Ambient	30.49
Mid-pod filling	P45	BFS10	Middle	8	1	Ambient	33.46
Mid-pod filling	P45	BFS10	Middle	8	2	Ambient	33.54
Mid-pod filling	P45	BFS10	Middle	8	3	Ambient	33.62
Mid-pod filling	P45	BFS10	Middle	8	4	Ambient	33.69
Mid-pod filling	P45	BFS10	Middle	10	1	Ambient	37.71
Mid-pod filling	P45	BFS10	Middle	10	2	Ambient	37.8
Mid-pod filling	P45	BFS10	Middle	10	3	Ambient	37.91
Mid-pod filling	P45	BFS10	Middle	10	4	Ambient	38.01
Mid-pod filling	P45	BFS10	Middle	12	1	Ambient	39.62
Mid-pod filling	P45	BFS10	Middle	12	2	Ambient	39.66
Mid-pod filling	P45	BFS10	Middle	12	3	Ambient	39.72
Mid-pod filling	P45	BFS10	Middle	12	4	Ambient	39.76
Mid-pod filling	P45	BFS10	Middle	14	1	Ambient	39.64
Mid-pod filling	P45	BFS10	Middle	14	2	Ambient	39.65
Mid-pod filling	P45	BFS10	Middle	14	3	Ambient	39.64
Mid-pod filling	P45	BFS10	Middle	14	4	Ambient	39.64
Mid-pod filling	P45	BFS10	Middle	16	1	Ambient	35.02
Mid-pod filling	P45	BFS10	Middle	16	2	Ambient	35.02
Mid-pod filling	P45	BFS10	Middle	16	3	Ambient	35.03
Mid-pod filling	P45	BFS10	Middle	16	4	Ambient	35.03
Mid-pod filling	P45	BFS10	Middle	18	1	Ambient	32.95
Mid-pod filling	P45	BFS10	Middle	18	2	Ambient	32.99
Mid-pod filling	P45	BFS10	Middle	18	3	Ambient	33.03
Mid-pod filling	P45	BFS10	Middle	18	4	Ambient	33.09
Mid-pod filling	P45	SEF10	Upper	6	1	Ambient	26.58
Mid-pod filling	P45	SEF10	Upper	6	2	Ambient	26.74
Mid-pod filling	P45	SEF10	Upper	6	3	Ambient	26.88
Mid-pod filling	P45	SEF10	Upper	6	4	Ambient	27.11
Mid-pod filling	P45	SEF10	Upper	8	1	Ambient	30.96
Mid-pod filling	P45	SEF10	Upper	8	2	Ambient	31.06
Mid-pod filling	P45	SEF10	Upper	8	3	Ambient	31.16
Mid-pod filling	P45	SEF10	Upper	8	4	Ambient	31.31
Mid-pod filling	P45	SEF10	Upper	10	1	Ambient	33.02
Mid-pod filling	P45	SEF10	Upper	10	2	Ambient	33.27
Mid-pod filling	P45	SEF10	Upper	10	3	Ambient	33.58
Mid-pod filling	P45	SEF10	Upper	10	4	Ambient	33.84
Mid-pod filling	P45	SEF10	Upper	12	1	Ambient	38.34
Mid-pod filling	P45	SEF10	Upper	12	2	Ambient	38.43
Mid-pod filling	P45	SEF10	Upper	12	3	Ambient	38.56
Mid-pod filling	P45	SEF10	Upper	12	4	Ambient	38.74
Mid-pod filling	P45	SEF10	Upper	14	1	Ambient	36.18
Mid-pod filling	P45	SEF10	Upper	14	2	Ambient	36.37
Mid-pod filling	P45	SEF10	Upper	14	3	Ambient	36.53
Mid-pod filling	P45	SEF10	Upper	14	4	Ambient	36.68
Mid-pod filling	P45	SEF10	Upper	16	1	Ambient	33.66
Mid-pod filling	P45	SEF10	Upper	16	2	Ambient	33.77
Mid-pod filling	P45	SEF10	Upper	16	3	Ambient	33.86
Mid-pod filling	P45	SEF10	Upper	16	4	Ambient	34.04
Mid-pod filling	P45	SEF10	Upper	18	1	Ambient	29.83
Mid-pod filling	P45	SEF10	Upper	18	2	Ambient	29.96
Mid-pod filling	P45	SEF10	Upper	18	3	Ambient	30.06
Mid-pod filling	P45	SEF10	Upper	18	4	Ambient	30.17
Mid-pod filling	P45	SEF10	Lower	6	1	Ambient	32.25
Mid-pod filling	P45	SEF10	Lower	6	2	Ambient	32.29
Mid-pod filling	P45	SEF10	Lower	6	3	Ambient	32.31
Mid-pod filling	P45	SEF10	Lower	6	4	Ambient	32.34
Mid-pod filling	P45	SEF10	Lower	8	1	Ambient	35.1
Mid-pod filling	P45	SEF10	Lower	8	2	Ambient	35.12
Mid-pod filling	P45	SEF10	Lower	8	3	Ambient	35.16
Mid-pod filling	P45	SEF10	Lower	8	4	Ambient	35.18
Mid-pod filling	P45	SEF10	Lower	10	1	Ambient	39.31
Mid-pod filling	P45	SEF10	Lower	10	2	Ambient	39.33
Mid-pod filling	P45	SEF10	Lower	10	3	Ambient	39.35
Mid-pod filling	P45	SEF10	Lower	10	4	Ambient	39.37
Mid-pod filling	P45	SEF10	Lower	12	1	Ambient	41.22
Mid-pod filling	P45	SEF10	Lower	12	2	Ambient	41.16
Mid-pod filling	P45	SEF10	Lower	12	3	Ambient	41.13
Mid-pod filling	P45	SEF10	Lower	12	4	Ambient	41.11
Mid-pod filling	P45	SEF10	Lower	14	1	Ambient	40.29
Mid-pod filling	P45	SEF10	Lower	14	2	Ambient	40.29
Mid-pod filling	P45	SEF10	Lower	14	3	Ambient	40.28
Mid-pod filling	P45	SEF10	Lower	14	4	Ambient	40.26
Mid-pod filling	P45	SEF10	Lower	16	1	Ambient	35.69
Mid-pod filling	P45	SEF10	Lower	16	2	Ambient	35.72
Mid-pod filling	P45	SEF10	Lower	16	3	Ambient	35.73
Mid-pod filling	P45	SEF10	Lower	16	4	Ambient	35.72
Mid-pod filling	P45	SEF10	Lower	18	1	Ambient	33.46
Mid-pod filling	P45	SEF10	Lower	18	2	Ambient	33.51
Mid-pod filling	P45	SEF10	Lower	18	3	Ambient	33.56
Mid-pod filling	P45	SEF10	Lower	18	4	Ambient	33.59
Mid-pod filling	P45	SEF10	Middle	6	1	Ambient	30.17
Mid-pod filling	P45	SEF10	Middle	6	2	Ambient	30.28
Mid-pod filling	P45	SEF10	Middle	6	3	Ambient	30.36
Mid-pod filling	P45	SEF10	Middle	6	4	Ambient	30.51
Mid-pod filling	P45	SEF10	Middle	8	1	Ambient	33.6
Mid-pod filling	P45	SEF10	Middle	8	2	Ambient	33.67
Mid-pod filling	P45	SEF10	Middle	8	3	Ambient	33.74
Mid-pod filling	P45	SEF10	Middle	8	4	Ambient	33.8
Mid-pod filling	P45	SEF10	Middle	10	1	Ambient	37.62
Mid-pod filling	P45	SEF10	Middle	10	2	Ambient	37.74
Mid-pod filling	P45	SEF10	Middle	10	3	Ambient	37.8
Mid-pod filling	P45	SEF10	Middle	10	4	Ambient	37.86
Mid-pod filling	P45	SEF10	Middle	12	1	Ambient	40.54
Mid-pod filling	P45	SEF10	Middle	12	2	Ambient	40.6
Mid-pod filling	P45	SEF10	Middle	12	3	Ambient	40.62
Mid-pod filling	P45	SEF10	Middle	12	4	Ambient	40.66
Mid-pod filling	P45	SEF10	Middle	14	1	Ambient	39.74
Mid-pod filling	P45	SEF10	Middle	14	2	Ambient	39.79
Mid-pod filling	P45	SEF10	Middle	14	3	Ambient	39.85
Mid-pod filling	P45	SEF10	Middle	14	4	Ambient	39.95
Mid-pod filling	P45	SEF10	Middle	16	1	Ambient	35.31
Mid-pod filling	P45	SEF10	Middle	16	2	Ambient	35.39
Mid-pod filling	P45	SEF10	Middle	16	3	Ambient	35.43
Mid-pod filling	P45	SEF10	Middle	16	4	Ambient	35.47
Mid-pod filling	P45	SEF10	Middle	18	1	Ambient	31.97
Mid-pod filling	P45	SEF10	Middle	18	2	Ambient	32.07
Mid-pod filling	P45	SEF10	Middle	18	3	Ambient	32.16
Mid-pod filling	P45	SEF10	Middle	18	4	Ambient	32.24
Mid-pod filling	P0	BFS10	Upper	6	1	Ambient	29.19
Mid-pod filling	P0	BFS10	Upper	6	2	Ambient	29.26
Mid-pod filling	P0	BFS10	Upper	6	3	Ambient	29.34
Mid-pod filling	P0	BFS10	Upper	6	4	Ambient	29.44
Mid-pod filling	P0	BFS10	Upper	8	1	Ambient	32.23
Mid-pod filling	P0	BFS10	Upper	8	2	Ambient	32.3
Mid-pod filling	P0	BFS10	Upper	8	3	Ambient	32.37
Mid-pod filling	P0	BFS10	Upper	8	4	Ambient	32.48
Mid-pod filling	P0	BFS10	Upper	10	1	Ambient	34.41
Mid-pod filling	P0	BFS10	Upper	10	2	Ambient	35.32
Mid-pod filling	P0	BFS10	Upper	10	2	Ambient	35.1
Mid-pod filling	P0	BFS10	Upper	10	3	Ambient	35.85
Mid-pod filling	P0	BFS10	Upper	10	4	Ambient	36.21
Mid-pod filling	P0	BFS10	Upper	12	1	Ambient	38.36
Mid-pod filling	P0	BFS10	Upper	12	2	Ambient	38.48
Mid-pod filling	P0	BFS10	Upper	12	3	Ambient	38.63
Mid-pod filling	P0	BFS10	Upper	12	4	Ambient	38.75
Mid-pod filling	P0	BFS10	Upper	14	1	Ambient	38.41
Mid-pod filling	P0	BFS10	Upper	14	2	Ambient	38.63
Mid-pod filling	P0	BFS10	Upper	14	3	Ambient	37.95
Mid-pod filling	P0	BFS10	Upper	14	4	Ambient	38.14
Mid-pod filling	P0	BFS10	Upper	16	1	Ambient	32.92
Mid-pod filling	P0	BFS10	Upper	16	2	Ambient	33.01
Mid-pod filling	P0	BFS10	Upper	16	3	Ambient	33.14
Mid-pod filling	P0	BFS10	Upper	16	4	Ambient	33.24
Mid-pod filling	P0	BFS10	Upper	18	1	Ambient	28.78
Mid-pod filling	P0	BFS10	Upper	18	2	Ambient	28.92
Mid-pod filling	P0	BFS10	Upper	18	3	Ambient	29.06
Mid-pod filling	P0	BFS10	Upper	18	4	Ambient	29.25
Mid-pod filling	P0	BFS10	Lower	6	1	Ambient	32.07
Mid-pod filling	P0	BFS10	Lower	6	2	Ambient	32.13
Mid-pod filling	P0	BFS10	Lower	6	3	Ambient	32.17
Mid-pod filling	P0	BFS10	Lower	6	4	Ambient	32.22
Mid-pod filling	P0	BFS10	Lower	8	1	Ambient	34.94
Mid-pod filling	P0	BFS10	Lower	8	2	Ambient	34.96
Mid-pod filling	P0	BFS10	Lower	8	3	Ambient	35
Mid-pod filling	P0	BFS10	Lower	8	4	Ambient	35.02
Mid-pod filling	P0	BFS10	Lower	10	1	Ambient	40.09
Mid-pod filling	P0	BFS10	Lower	10	2	Ambient	40.11
Mid-pod filling	P0	BFS10	Lower	10	3	Ambient	40.12
Mid-pod filling	P0	BFS10	Lower	10	4	Ambient	40.12
Mid-pod filling	P0	BFS10	Lower	12	1	Ambient	40.66
Mid-pod filling	P0	BFS10	Lower	12	2	Ambient	40.67
Mid-pod filling	P0	BFS10	Lower	12	3	Ambient	40.73
Mid-pod filling	P0	BFS10	Lower	12	4	Ambient	40.69
Mid-pod filling	P0	BFS10	Lower	14	1	Ambient	40.01
Mid-pod filling	P0	BFS10	Lower	14	2	Ambient	40.01
Mid-pod filling	P0	BFS10	Lower	14	3	Ambient	40.02
Mid-pod filling	P0	BFS10	Lower	14	4	Ambient	40.05
Mid-pod filling	P0	BFS10	Lower	16	1	Ambient	35.06
Mid-pod filling	P0	BFS10	Lower	16	2	Ambient	35.07
Mid-pod filling	P0	BFS10	Lower	16	3	Ambient	35.09
Mid-pod filling	P0	BFS10	Lower	16	4	Ambient	35.15
Mid-pod filling	P0	BFS10	Lower	18	1	Ambient	33.15
Mid-pod filling	P0	BFS10	Lower	18	2	Ambient	33.19
Mid-pod filling	P0	BFS10	Lower	18	3	Ambient	33.24
Mid-pod filling	P0	BFS10	Lower	18	4	Ambient	33.26
Mid-pod filling	P0	BFS10	Middle	6	1	Ambient	30.79
Mid-pod filling	P0	BFS10	Middle	6	2	Ambient	30.82
Mid-pod filling	P0	BFS10	Middle	6	3	Ambient	30.86
Mid-pod filling	P0	BFS10	Middle	6	4	Ambient	30.89
Mid-pod filling	P0	BFS10	Middle	8	1	Ambient	33.98
Mid-pod filling	P0	BFS10	Middle	8	2	Ambient	34.02
Mid-pod filling	P0	BFS10	Middle	8	3	Ambient	34.11
Mid-pod filling	P0	BFS10	Middle	8	4	Ambient	34.19
Mid-pod filling	P0	BFS10	Middle	10	1	Ambient	39.97
Mid-pod filling	P0	BFS10	Middle	10	2	Ambient	39.97
Mid-pod filling	P0	BFS10	Middle	10	3	Ambient	39.98
Mid-pod filling	P0	BFS10	Middle	10	4	Ambient	40.01
Mid-pod filling	P0	BFS10	Middle	12	1	Ambient	40.45
Mid-pod filling	P0	BFS10	Middle	12	2	Ambient	40.61
Mid-pod filling	P0	BFS10	Middle	12	3	Ambient	40.13
Mid-pod filling	P0	BFS10	Middle	12	4	Ambient	40.24
Mid-pod filling	P0	BFS10	Middle	14	1	Ambient	39.59
Mid-pod filling	P0	BFS10	Middle	14	2	Ambient	39.62
Mid-pod filling	P0	BFS10	Middle	14	3	Ambient	39.66
Mid-pod filling	P0	BFS10	Middle	14	4	Ambient	39.72
Mid-pod filling	P0	BFS10	Middle	16	1	Ambient	34.43
Mid-pod filling	P0	BFS10	Middle	16	2	Ambient	34.47
Mid-pod filling	P0	BFS10	Middle	16	3	Ambient	34.53
Mid-pod filling	P0	BFS10	Middle	16	4	Ambient	34.61
Mid-pod filling	P0	BFS10	Middle	18	1	Ambient	31.46
Mid-pod filling	P0	BFS10	Middle	18	2	Ambient	31.56
Mid-pod filling	P0	BFS10	Middle	18	3	Ambient	31.64
Mid-pod filling	P0	BFS10	Middle	18	4	Ambient	31.74
Mid-pod filling	P0	SEF10	Upper	6	1	Ambient	31.56
Mid-pod filling	P0	SEF10	Upper	6	2	Ambient	31.69
Mid-pod filling	P0	SEF10	Upper	6	3	Ambient	31.74
Mid-pod filling	P0	SEF10	Upper	6	4	Ambient	31.79
Mid-pod filling	P0	SEF10	Upper	8	1	Ambient	32.09
Mid-pod filling	P0	SEF10	Upper	8	2	Ambient	32.2
Mid-pod filling	P0	SEF10	Upper	8	3	Ambient	32.3
Mid-pod filling	P0	SEF10	Upper	8	4	Ambient	32.44
Mid-pod filling	P0	SEF10	Upper	10	1	Ambient	35.34
Mid-pod filling	P0	SEF10	Upper	10	2	Ambient	35.56
Mid-pod filling	P0	SEF10	Upper	10	3	Ambient	35.79
Mid-pod filling	P0	SEF10	Upper	10	4	Ambient	36
Mid-pod filling	P0	SEF10	Upper	12	1	Ambient	39.32
Mid-pod filling	P0	SEF10	Upper	12	2	Ambient	39.42
Mid-pod filling	P0	SEF10	Upper	12	3	Ambient	39.51
Mid-pod filling	P0	SEF10	Upper	12	4	Ambient	39.6
Mid-pod filling	P0	SEF10	Upper	14	1	Ambient	38.06
Mid-pod filling	P0	SEF10	Upper	14	2	Ambient	38.54
Mid-pod filling	P0	SEF10	Upper	14	3	Ambient	38.67
Mid-pod filling	P0	SEF10	Upper	14	4	Ambient	38.82
Mid-pod filling	P0	SEF10	Upper	16	1	Ambient	31.78
Mid-pod filling	P0	SEF10	Upper	16	2	Ambient	31.93
Mid-pod filling	P0	SEF10	Upper	16	3	Ambient	32.17
Mid-pod filling	P0	SEF10	Upper	16	4	Ambient	32.3
Mid-pod filling	P0	SEF10	Upper	18	1	Ambient	30.69
Mid-pod filling	P0	SEF10	Upper	18	2	Ambient	30.75
Mid-pod filling	P0	SEF10	Upper	18	3	Ambient	30.8
Mid-pod filling	P0	SEF10	Upper	18	4	Ambient	30.87
Mid-pod filling	P0	SEF10	Lower	6	1	Ambient	32.59
Mid-pod filling	P0	SEF10	Lower	6	2	Ambient	32.63
Mid-pod filling	P0	SEF10	Lower	6	3	Ambient	32.66
Mid-pod filling	P0	SEF10	Lower	6	4	Ambient	32.69
Mid-pod filling	P0	SEF10	Lower	8	1	Ambient	35.07
Mid-pod filling	P0	SEF10	Lower	8	2	Ambient	35.1
Mid-pod filling	P0	SEF10	Lower	8	3	Ambient	35.13
Mid-pod filling	P0	SEF10	Lower	8	4	Ambient	35.15
Mid-pod filling	P0	SEF10	Lower	10	1	Ambient	39.55
Mid-pod filling	P0	SEF10	Lower	10	2	Ambient	39.6
Mid-pod filling	P0	SEF10	Lower	10	3	Ambient	39.64
Mid-pod filling	P0	SEF10	Lower	10	4	Ambient	39.71
Mid-pod filling	P0	SEF10	Lower	12	1	Ambient	41.06
Mid-pod filling	P0	SEF10	Lower	12	2	Ambient	41.09
Mid-pod filling	P0	SEF10	Lower	12	3	Ambient	41.13
Mid-pod filling	P0	SEF10	Lower	12	4	Ambient	41.13
Mid-pod filling	P0	SEF10	Lower	14	1	Ambient	39.85
Mid-pod filling	P0	SEF10	Lower	14	2	Ambient	39.79
Mid-pod filling	P0	SEF10	Lower	14	3	Ambient	40.06
Mid-pod filling	P0	SEF10	Lower	14	4	Ambient	40.06
Mid-pod filling	P0	SEF10	Lower	16	1	Ambient	35.5
Mid-pod filling	P0	SEF10	Lower	16	2	Ambient	35.54
Mid-pod filling	P0	SEF10	Lower	16	3	Ambient	35.56
Mid-pod filling	P0	SEF10	Lower	16	4	Ambient	35.58
Mid-pod filling	P0	SEF10	Lower	18	1	Ambient	33.8
Mid-pod filling	P0	SEF10	Lower	18	1	Ambient	33.93
Mid-pod filling	P0	SEF10	Lower	18	2	Ambient	33.82
Mid-pod filling	P0	SEF10	Lower	18	3	Ambient	33.85
Mid-pod filling	P0	SEF10	Lower	18	4	Ambient	33.89
Mid-pod filling	P0	SEF10	Middle	6	1	Ambient	31
Mid-pod filling	P0	SEF10	Middle	6	2	Ambient	31.09
Mid-pod filling	P0	SEF10	Middle	6	3	Ambient	31.18
Mid-pod filling	P0	SEF10	Middle	6	4	Ambient	31.29
Mid-pod filling	P0	SEF10	Middle	8	1	Ambient	34.1
Mid-pod filling	P0	SEF10	Middle	8	2	Ambient	34.19
Mid-pod filling	P0	SEF10	Middle	8	3	Ambient	34.35
Mid-pod filling	P0	SEF10	Middle	8	4	Ambient	34.46
Mid-pod filling	P0	SEF10	Middle	10	1	Ambient	38.31
Mid-pod filling	P0	SEF10	Middle	10	2	Ambient	38.42
Mid-pod filling	P0	SEF10	Middle	10	3	Ambient	38.51
Mid-pod filling	P0	SEF10	Middle	10	4	Ambient	38.6
Mid-pod filling	P0	SEF10	Middle	12	1	Ambient	40.9
Mid-pod filling	P0	SEF10	Middle	12	2	Ambient	40.95
Mid-pod filling	P0	SEF10	Middle	12	3	Ambient	40.99
Mid-pod filling	P0	SEF10	Middle	12	4	Ambient	41.08
Mid-pod filling	P0	SEF10	Middle	14	1	Ambient	39.87
Mid-pod filling	P0	SEF10	Middle	14	2	Ambient	39.89
Mid-pod filling	P0	SEF10	Middle	14	3	Ambient	39.92
Mid-pod filling	P0	SEF10	Middle	14	4	Ambient	39.95
Mid-pod filling	P0	SEF10	Middle	16	1	Ambient	34.51
Mid-pod filling	P0	SEF10	Middle	16	2	Ambient	34.32
Mid-pod filling	P0	SEF10	Middle	16	3	Ambient	34.38
Mid-pod filling	P0	SEF10	Middle	16	4	Ambient	34.45
Mid-pod filling	P0	SEF10	Middle	18	1	Ambient	32.61
Mid-pod filling	P0	SEF10	Middle	18	2	Ambient	32.67
Mid-pod filling	P0	SEF10	Middle	18	3	Ambient	32.74
Mid-pod filling	P0	SEF10	Middle	18	4	Ambient	32.81
Mid-pod filling	PSOM	BFS10	Upper	6	1	Ambient	28.75
Mid-pod filling	PSOM	BFS10	Upper	6	2	Ambient	28.86
Mid-pod filling	PSOM	BFS10	Upper	6	3	Ambient	28.96
Mid-pod filling	PSOM	BFS10	Upper	6	4	Ambient	29.07
Mid-pod filling	PSOM	BFS10	Upper	8	1	Ambient	31.79
Mid-pod filling	PSOM	BFS10	Upper	8	2	Ambient	31.87
Mid-pod filling	PSOM	BFS10	Upper	8	3	Ambient	31.97
Mid-pod filling	PSOM	BFS10	Upper	8	4	Ambient	32.06
Mid-pod filling	PSOM	BFS10	Upper	10	1	Ambient	33.2
Mid-pod filling	PSOM	BFS10	Upper	10	2	Ambient	33.48
Mid-pod filling	PSOM	BFS10	Upper	10	3	Ambient	33.75
Mid-pod filling	PSOM	BFS10	Upper	10	4	Ambient	33.98
Mid-pod filling	PSOM	BFS10	Upper	12	1	Ambient	37.49
Mid-pod filling	PSOM	BFS10	Upper	12	2	Ambient	38.17
Mid-pod filling	PSOM	BFS10	Upper	12	3	Ambient	37.81
Mid-pod filling	PSOM	BFS10	Upper	12	4	Ambient	37.94
Mid-pod filling	PSOM	BFS10	Upper	14	1	Ambient	36.75
Mid-pod filling	PSOM	BFS10	Upper	14	2	Ambient	36.9
Mid-pod filling	PSOM	BFS10	Upper	14	3	Ambient	37.08
Mid-pod filling	PSOM	BFS10	Upper	14	4	Ambient	37.22
Mid-pod filling	PSOM	BFS10	Upper	16	1	Ambient	33.36
Mid-pod filling	PSOM	BFS10	Upper	16	2	Ambient	33.45
Mid-pod filling	PSOM	BFS10	Upper	16	3	Ambient	33.54
Mid-pod filling	PSOM	BFS10	Upper	16	4	Ambient	33.65
Mid-pod filling	PSOM	BFS10	Upper	18	1	Ambient	29.5
Mid-pod filling	PSOM	BFS10	Upper	18	2	Ambient	29.66
Mid-pod filling	PSOM	BFS10	Upper	18	3	Ambient	29.78
Mid-pod filling	PSOM	BFS10	Upper	18	4	Ambient	29.91
Mid-pod filling	PSOM	BFS10	Lower	6	1	Ambient	32.3
Mid-pod filling	PSOM	BFS10	Lower	6	2	Ambient	32.34
Mid-pod filling	PSOM	BFS10	Lower	6	3	Ambient	32.37
Mid-pod filling	PSOM	BFS10	Lower	6	4	Ambient	32.4
Mid-pod filling	PSOM	BFS10	Lower	8	1	Ambient	34.81
Mid-pod filling	PSOM	BFS10	Lower	8	2	Ambient	34.82
Mid-pod filling	PSOM	BFS10	Lower	8	3	Ambient	34.88
Mid-pod filling	PSOM	BFS10	Lower	8	4	Ambient	34.9
Mid-pod filling	PSOM	BFS10	Lower	10	1	Ambient	39.53
Mid-pod filling	PSOM	BFS10	Lower	10	2	Ambient	39.56
Mid-pod filling	PSOM	BFS10	Lower	10	3	Ambient	39.6
Mid-pod filling	PSOM	BFS10	Lower	10	4	Ambient	39.63
Mid-pod filling	PSOM	BFS10	Lower	12	1	Ambient	40.74
Mid-pod filling	PSOM	BFS10	Lower	12	2	Ambient	40.72
Mid-pod filling	PSOM	BFS10	Lower	12	3	Ambient	40.69
Mid-pod filling	PSOM	BFS10	Lower	12	4	Ambient	40.67
Mid-pod filling	PSOM	BFS10	Lower	14	1	Ambient	40.04
Mid-pod filling	PSOM	BFS10	Lower	14	2	Ambient	40.05
Mid-pod filling	PSOM	BFS10	Lower	14	3	Ambient	40.06
Mid-pod filling	PSOM	BFS10	Lower	14	4	Ambient	40.09
Mid-pod filling	PSOM	BFS10	Lower	16	1	Ambient	35.37
Mid-pod filling	PSOM	BFS10	Lower	16	2	Ambient	35.37
Mid-pod filling	PSOM	BFS10	Lower	16	3	Ambient	35.37
Mid-pod filling	PSOM	BFS10	Lower	16	4	Ambient	35.39
Mid-pod filling	PSOM	BFS10	Lower	18	1	Ambient	33.3
Mid-pod filling	PSOM	BFS10	Lower	18	2	Ambient	33.33
Mid-pod filling	PSOM	BFS10	Lower	18	3	Ambient	33.35
Mid-pod filling	PSOM	BFS10	Lower	18	4	Ambient	33.37
Mid-pod filling	PSOM	BFS10	Middle	6	1	Ambient	30.58
Mid-pod filling	PSOM	BFS10	Middle	6	2	Ambient	30.63
Mid-pod filling	PSOM	BFS10	Middle	6	3	Ambient	30.7
Mid-pod filling	PSOM	BFS10	Middle	6	4	Ambient	30.74
Mid-pod filling	PSOM	BFS10	Middle	8	1	Ambient	33.81
Mid-pod filling	PSOM	BFS10	Middle	8	2	Ambient	33.83
Mid-pod filling	PSOM	BFS10	Middle	8	3	Ambient	33.86
Mid-pod filling	PSOM	BFS10	Middle	8	4	Ambient	33.91
Mid-pod filling	PSOM	BFS10	Middle	10	1	Ambient	38.14
Mid-pod filling	PSOM	BFS10	Middle	10	2	Ambient	38.22
Mid-pod filling	PSOM	BFS10	Middle	10	3	Ambient	38.32
Mid-pod filling	PSOM	BFS10	Middle	10	4	Ambient	38.42
Mid-pod filling	PSOM	BFS10	Middle	12	1	Ambient	39.8
Mid-pod filling	PSOM	BFS10	Middle	12	2	Ambient	39.83
Mid-pod filling	PSOM	BFS10	Middle	12	3	Ambient	39.88
Mid-pod filling	PSOM	BFS10	Middle	12	4	Ambient	39.93
Mid-pod filling	PSOM	BFS10	Middle	14	1	Ambient	39.55
Mid-pod filling	PSOM	BFS10	Middle	14	2	Ambient	39.43
Mid-pod filling	PSOM	BFS10	Middle	14	3	Ambient	39.41
Mid-pod filling	PSOM	BFS10	Middle	14	4	Ambient	39.41
Mid-pod filling	PSOM	BFS10	Middle	16	1	Ambient	34.72
Mid-pod filling	PSOM	BFS10	Middle	16	2	Ambient	34.78
Mid-pod filling	PSOM	BFS10	Middle	16	3	Ambient	34.84
Mid-pod filling	PSOM	BFS10	Middle	16	4	Ambient	34.9
Mid-pod filling	PSOM	BFS10	Middle	18	1	Ambient	31.86
Mid-pod filling	PSOM	BFS10	Middle	18	2	Ambient	31.95
Mid-pod filling	PSOM	BFS10	Middle	18	3	Ambient	32.01
Mid-pod filling	PSOM	BFS10	Middle	18	4	Ambient	32.08
Mid-pod filling	PSOM	SEF10	Upper	6	1	Ambient	27.35
Mid-pod filling	PSOM	SEF10	Upper	6	2	Ambient	27.46
Mid-pod filling	PSOM	SEF10	Upper	6	3	Ambient	27.65
Mid-pod filling	PSOM	SEF10	Upper	6	4	Ambient	27.82
Mid-pod filling	PSOM	SEF10	Upper	8	1	Ambient	31.54
Mid-pod filling	PSOM	SEF10	Upper	8	2	Ambient	31.66
Mid-pod filling	PSOM	SEF10	Upper	8	3	Ambient	31.79
Mid-pod filling	PSOM	SEF10	Upper	8	4	Ambient	31.93
Mid-pod filling	PSOM	SEF10	Upper	10	1	Ambient	34.21
Mid-pod filling	PSOM	SEF10	Upper	10	2	Ambient	34.44
Mid-pod filling	PSOM	SEF10	Upper	10	3	Ambient	34.65
Mid-pod filling	PSOM	SEF10	Upper	10	4	Ambient	34.86
Mid-pod filling	PSOM	SEF10	Upper	12	1	Ambient	38.87
Mid-pod filling	PSOM	SEF10	Upper	12	2	Ambient	38.98
Mid-pod filling	PSOM	SEF10	Upper	12	3	Ambient	39.08
Mid-pod filling	PSOM	SEF10	Upper	12	4	Ambient	39.2
Mid-pod filling	PSOM	SEF10	Upper	14	1	Ambient	36.95
Mid-pod filling	PSOM	SEF10	Upper	14	2	Ambient	37.75
Mid-pod filling	PSOM	SEF10	Upper	14	3	Ambient	37.28
Mid-pod filling	PSOM	SEF10	Upper	14	4	Ambient	37.45
Mid-pod filling	PSOM	SEF10	Upper	16	1	Ambient	32.52
Mid-pod filling	PSOM	SEF10	Upper	16	2	Ambient	32.69
Mid-pod filling	PSOM	SEF10	Upper	16	3	Ambient	32.91
Mid-pod filling	PSOM	SEF10	Upper	16	4	Ambient	33.03
Mid-pod filling	PSOM	SEF10	Upper	18	1	Ambient	30.36
Mid-pod filling	PSOM	SEF10	Upper	18	2	Ambient	30.45
Mid-pod filling	PSOM	SEF10	Upper	18	3	Ambient	30.53
Mid-pod filling	PSOM	SEF10	Upper	18	4	Ambient	30.62
Mid-pod filling	PSOM	SEF10	Lower	6	1	Ambient	32.4
Mid-pod filling	PSOM	SEF10	Lower	6	2	Ambient	32.43
Mid-pod filling	PSOM	SEF10	Lower	6	3	Ambient	32.46
Mid-pod filling	PSOM	SEF10	Lower	6	4	Ambient	32.51
Mid-pod filling	PSOM	SEF10	Lower	8	1	Ambient	35.2
Mid-pod filling	PSOM	SEF10	Lower	8	2	Ambient	35.27
Mid-pod filling	PSOM	SEF10	Lower	8	3	Ambient	35.3
Mid-pod filling	PSOM	SEF10	Lower	8	4	Ambient	35.39
Mid-pod filling	PSOM	SEF10	Lower	10	1	Ambient	39.4
Mid-pod filling	PSOM	SEF10	Lower	10	2	Ambient	39.43
Mid-pod filling	PSOM	SEF10	Lower	10	3	Ambient	39.47
Mid-pod filling	PSOM	SEF10	Lower	10	4	Ambient	39.51
Mid-pod filling	PSOM	SEF10	Lower	12	1	Ambient	41.08
Mid-pod filling	PSOM	SEF10	Lower	12	2	Ambient	41.05
Mid-pod filling	PSOM	SEF10	Lower	12	3	Ambient	41.05
Mid-pod filling	PSOM	SEF10	Lower	12	4	Ambient	41.07
Mid-pod filling	PSOM	SEF10	Lower	14	1	Ambient	39.66
Mid-pod filling	PSOM	SEF10	Lower	14	2	Ambient	39.65
Mid-pod filling	PSOM	SEF10	Lower	14	3	Ambient	39.71
Mid-pod filling	PSOM	SEF10	Lower	14	4	Ambient	39.69
Mid-pod filling	PSOM	SEF10	Lower	16	1	Ambient	35.59
Mid-pod filling	PSOM	SEF10	Lower	16	2	Ambient	35.61
Mid-pod filling	PSOM	SEF10	Lower	16	3	Ambient	35.62
Mid-pod filling	PSOM	SEF10	Lower	16	4	Ambient	35.63
Mid-pod filling	PSOM	SEF10	Lower	18	1	Ambient	33.62
Mid-pod filling	PSOM	SEF10	Lower	18	2	Ambient	33.66
Mid-pod filling	PSOM	SEF10	Lower	18	3	Ambient	33.7
Mid-pod filling	PSOM	SEF10	Lower	18	4	Ambient	33.74
Mid-pod filling	PSOM	SEF10	Middle	6	1	Ambient	30.61
Mid-pod filling	PSOM	SEF10	Middle	6	2	Ambient	30.69
Mid-pod filling	PSOM	SEF10	Middle	6	3	Ambient	30.79
Mid-pod filling	PSOM	SEF10	Middle	6	4	Ambient	30.89
Mid-pod filling	PSOM	SEF10	Middle	8	1	Ambient	33.86
Mid-pod filling	PSOM	SEF10	Middle	8	2	Ambient	33.92
Mid-pod filling	PSOM	SEF10	Middle	8	3	Ambient	33.98
Mid-pod filling	PSOM	SEF10	Middle	8	4	Ambient	34.05
Mid-pod filling	PSOM	SEF10	Middle	10	1	Ambient	37.93
Mid-pod filling	PSOM	SEF10	Middle	10	2	Ambient	38.02
Mid-pod filling	PSOM	SEF10	Middle	10	3	Ambient	38.1
Mid-pod filling	PSOM	SEF10	Middle	10	4	Ambient	38.2
Mid-pod filling	PSOM	SEF10	Middle	12	1	Ambient	40.71
Mid-pod filling	PSOM	SEF10	Middle	12	2	Ambient	40.75
Mid-pod filling	PSOM	SEF10	Middle	12	3	Ambient	40.78
Mid-pod filling	PSOM	SEF10	Middle	12	4	Ambient	40.83
Mid-pod filling	PSOM	SEF10	Middle	14	1	Ambient	39.99
Mid-pod filling	PSOM	SEF10	Middle	14	2	Ambient	39.98
Mid-pod filling	PSOM	SEF10	Middle	14	3	Ambient	39.98
Mid-pod filling	PSOM	SEF10	Middle	14	4	Ambient	39.88
Mid-pod filling	PSOM	SEF10	Middle	16	1	Ambient	34.6
Mid-pod filling	PSOM	SEF10	Middle	16	2	Ambient	34.69
Mid-pod filling	PSOM	SEF10	Middle	16	3	Ambient	34.74
Mid-pod filling	PSOM	SEF10	Middle	16	4	Ambient	34.79
Mid-pod filling	PSOM	SEF10	Middle	18	1	Ambient	32.34
Mid-pod filling	PSOM	SEF10	Middle	18	2	Ambient	32.41
Mid-pod filling	PSOM	SEF10	Middle	18	3	Ambient	32.47
Mid-pod filling	PSOM	SEF10	Middle	18	4	Ambient	32.56
Flowering	P15	BFS10	Upper	6	1	Leaves	26.71
Flowering	P15	BFS10	Upper	6	2	Leaves	24.95
Flowering	P15	BFS10	Upper	6	3	Leaves	25.33
Flowering	P15	BFS10	Upper	6	4	Leaves	25.33
Flowering	P15	BFS10	Upper	8	1	Leaves	29.19
Flowering	P15	BFS10	Upper	8	2	Leaves	29.93
Flowering	P15	BFS10	Upper	8	3	Leaves	29.29
Flowering	P15	BFS10	Upper	8	4	Leaves	29.75
Flowering	P15	BFS10	Upper	10	1	Leaves	31.19
Flowering	P15	BFS10	Upper	10	2	Leaves	31.33
Flowering	P15	BFS10	Upper	10	3	Leaves	31.25
Flowering	P15	BFS10	Upper	10	4	Leaves	32.11
Flowering	P15	BFS10	Upper	12	1	Leaves	33.59
Flowering	P15	BFS10	Upper	12	2	Leaves	33.64
Flowering	P15	BFS10	Upper	12	3	Leaves	33.37
Flowering	P15	BFS10	Upper	12	4	Leaves	32.19
Flowering	P15	BFS10	Upper	14	1	Leaves	31.07
Flowering	P15	BFS10	Upper	14	2	Leaves	32.11
Flowering	P15	BFS10	Upper	14	3	Leaves	32.15
Flowering	P15	BFS10	Upper	14	4	Leaves	32.25
Flowering	P15	BFS10	Upper	16	1	Leaves	29.61
Flowering	P15	BFS10	Upper	16	2	Leaves	29.29
Flowering	P15	BFS10	Upper	16	3	Leaves	29.79
Flowering	P15	BFS10	Upper	16	4	Leaves	29.65
Flowering	P15	BFS10	Upper	18	1	Leaves	29.75
Flowering	P15	BFS10	Upper	18	2	Leaves	29.33
Flowering	P15	BFS10	Upper	18	3	Leaves	29.47
Flowering	P15	BFS10	Upper	18	4	Leaves	28.67
Flowering	P15	BFS10	Lower	6	1	Leaves	26.11
Flowering	P15	BFS10	Lower	6	2	Leaves	25.87
Flowering	P15	BFS10	Lower	6	3	Leaves	24.91
Flowering	P15	BFS10	Lower	6	4	Leaves	24.75
Flowering	P15	BFS10	Lower	8	1	Leaves	28.57
Flowering	P15	BFS10	Lower	8	2	Leaves	27.49
Flowering	P15	BFS10	Lower	8	3	Leaves	26.79
Flowering	P15	BFS10	Lower	8	4	Leaves	26.75
Flowering	P15	BFS10	Lower	10	1	Leaves	26.11
Flowering	P15	BFS10	Lower	10	2	Leaves	26.39
Flowering	P15	BFS10	Lower	10	3	Leaves	26.79
Flowering	P15	BFS10	Lower	10	4	Leaves	26.79
Flowering	P15	BFS10	Lower	12	1	Leaves	29.15
Flowering	P15	BFS10	Lower	12	2	Leaves	28.89
Flowering	P15	BFS10	Lower	12	3	Leaves	28.93
Flowering	P15	BFS10	Lower	12	4	Leaves	28.85
Flowering	P15	BFS10	Lower	14	1	Leaves	28.31
Flowering	P15	BFS10	Lower	14	2	Leaves	28.89
Flowering	P15	BFS10	Lower	14	3	Leaves	29.55
Flowering	P15	BFS10	Lower	14	4	Leaves	29.37
Flowering	P15	BFS10	Lower	16	1	Leaves	29.37
Flowering	P15	BFS10	Lower	16	2	Leaves	29.55
Flowering	P15	BFS10	Lower	16	3	Leaves	29.87
Flowering	P15	BFS10	Lower	16	4	Leaves	29.15
Flowering	P15	BFS10	Lower	18	1	Leaves	27.49
Flowering	P15	BFS10	Lower	18	2	Leaves	27.85
Flowering	P15	BFS10	Lower	18	3	Leaves	28.17
Flowering	P15	BFS10	Lower	18	4	Leaves	28.03
Flowering	P15	BFS10	Middle	6	1	Leaves	24.27
Flowering	P15	BFS10	Middle	6	2	Leaves	24.91
Flowering	P15	BFS10	Middle	6	3	Leaves	24.33
Flowering	P15	BFS10	Middle	6	4	Leaves	24.47
Flowering	P15	BFS10	Middle	8	1	Leaves	28.43
Flowering	P15	BFS10	Middle	8	2	Leaves	28.21
Flowering	P15	BFS10	Middle	8	3	Leaves	27.71
Flowering	P15	BFS10	Middle	8	4	Leaves	27.85
Flowering	P15	BFS10	Middle	10	1	Leaves	28.63
Flowering	P15	BFS10	Middle	10	2	Leaves	29.05
Flowering	P15	BFS10	Middle	10	3	Leaves	28.57
Flowering	P15	BFS10	Middle	10	4	Leaves	28.63
Flowering	P15	BFS10	Middle	12	1	Leaves	34.55
Flowering	P15	BFS10	Middle	12	2	Leaves	34.39
Flowering	P15	BFS10	Middle	12	3	Leaves	33.29
Flowering	P15	BFS10	Middle	12	4	Leaves	33.33
Flowering	P15	BFS10	Middle	14	1	Leaves	31.85
Flowering	P15	BFS10	Middle	14	2	Leaves	32.51
Flowering	P15	BFS10	Middle	14	3	Leaves	31.25
Flowering	P15	BFS10	Middle	14	4	Leaves	31.77
Flowering	P15	BFS10	Middle	16	1	Leaves	30.57
Flowering	P15	BFS10	Middle	16	2	Leaves	29.69
Flowering	P15	BFS10	Middle	16	3	Leaves	29.79
Flowering	P15	BFS10	Middle	16	4	Leaves	29.61
Flowering	P15	BFS10	Middle	18	1	Leaves	29.15
Flowering	P15	BFS10	Middle	18	2	Leaves	29.51
Flowering	P15	BFS10	Middle	18	3	Leaves	28.93
Flowering	P15	BFS10	Middle	18	4	Leaves	28.67
Flowering	P15	SEF10	Upper	6	1	Leaves	25.33
Flowering	P15	SEF10	Upper	6	2	Leaves	25.67
Flowering	P15	SEF10	Upper	6	3	Leaves	24.85
Flowering	P15	SEF10	Upper	6	4	Leaves	24.75
Flowering	P15	SEF10	Upper	8	1	Leaves	28.93
Flowering	P15	SEF10	Upper	8	2	Leaves	29.19
Flowering	P15	SEF10	Upper	8	3	Leaves	27.99
Flowering	P15	SEF10	Upper	8	4	Leaves	27.93
Flowering	P15	SEF10	Upper	10	1	Leaves	30.37
Flowering	P15	SEF10	Upper	10	2	Leaves	30.65
Flowering	P15	SEF10	Upper	10	3	Leaves	30.93
Flowering	P15	SEF10	Upper	10	4	Leaves	32.25
Flowering	P15	SEF10	Upper	12	1	Leaves	33.49
Flowering	P15	SEF10	Upper	12	2	Leaves	32.41
Flowering	P15	SEF10	Upper	12	3	Leaves	34.13
Flowering	P15	SEF10	Upper	12	4	Leaves	32.59
Flowering	P15	SEF10	Upper	14	1	Leaves	32.03
Flowering	P15	SEF10	Upper	14	2	Leaves	32.55
Flowering	P15	SEF10	Upper	14	3	Leaves	31.59
Flowering	P15	SEF10	Upper	14	4	Leaves	32.37
Flowering	P15	SEF10	Upper	16	1	Leaves	28.49
Flowering	P15	SEF10	Upper	16	2	Leaves	28.17
Flowering	P15	SEF10	Upper	16	3	Leaves	28.17
Flowering	P15	SEF10	Upper	16	4	Leaves	29.01
Flowering	P15	SEF10	Upper	18	1	Leaves	28.39
Flowering	P15	SEF10	Upper	18	2	Leaves	28.21
Flowering	P15	SEF10	Upper	18	3	Leaves	28.35
Flowering	P15	SEF10	Upper	18	4	Leaves	28.03
Flowering	P15	SEF10	Lower	6	1	Leaves	25.09
Flowering	P15	SEF10	Lower	6	2	Leaves	24.99
Flowering	P15	SEF10	Lower	6	3	Leaves	25.15
Flowering	P15	SEF10	Lower	6	4	Leaves	24.61
Flowering	P15	SEF10	Lower	8	1	Leaves	26.15
Flowering	P15	SEF10	Lower	8	2	Leaves	26.35
Flowering	P15	SEF10	Lower	8	3	Leaves	26.11
Flowering	P15	SEF10	Lower	8	4	Leaves	26.19
Flowering	P15	SEF10	Lower	10	1	Leaves	25.63
Flowering	P15	SEF10	Lower	10	2	Leaves	25.81
Flowering	P15	SEF10	Lower	10	3	Leaves	26.15
Flowering	P15	SEF10	Lower	10	4	Leaves	26.61
Flowering	P15	SEF10	Lower	12	1	Leaves	29.47
Flowering	P15	SEF10	Lower	12	2	Leaves	29.43
Flowering	P15	SEF10	Lower	12	3	Leaves	28.89
Flowering	P15	SEF10	Lower	12	4	Leaves	28.75
Flowering	P15	SEF10	Lower	14	1	Leaves	28.49
Flowering	P15	SEF10	Lower	14	2	Leaves	28.75
Flowering	P15	SEF10	Lower	14	3	Leaves	28.97
Flowering	P15	SEF10	Lower	14	4	Leaves	29.37
Flowering	P15	SEF10	Lower	16	1	Leaves	30.57
Flowering	P15	SEF10	Lower	16	2	Leaves	29.11
Flowering	P15	SEF10	Lower	16	3	Leaves	29.37
Flowering	P15	SEF10	Lower	16	4	Leaves	28.53
Flowering	P15	SEF10	Lower	18	1	Leaves	27.17
Flowering	P15	SEF10	Lower	18	2	Leaves	27.57
Flowering	P15	SEF10	Lower	18	3	Leaves	27.29
Flowering	P15	SEF10	Lower	18	4	Leaves	27.29
Flowering	P15	SEF10	Middle	6	1	Leaves	25.09
Flowering	P15	SEF10	Middle	6	2	Leaves	24.33
Flowering	P15	SEF10	Middle	6	3	Leaves	23.67
Flowering	P15	SEF10	Middle	6	4	Leaves	23.73
Flowering	P15	SEF10	Middle	8	1	Leaves	26.75
Flowering	P15	SEF10	Middle	8	2	Leaves	27.67
Flowering	P15	SEF10	Middle	8	3	Leaves	28.43
Flowering	P15	SEF10	Middle	8	4	Leaves	28.97
Flowering	P15	SEF10	Middle	10	1	Leaves	28.31
Flowering	P15	SEF10	Middle	10	2	Leaves	28.21
Flowering	P15	SEF10	Middle	10	3	Leaves	28.07
Flowering	P15	SEF10	Middle	10	4	Leaves	29.15
Flowering	P15	SEF10	Middle	12	1	Leaves	30.61
Flowering	P15	SEF10	Middle	12	2	Leaves	30.43
Flowering	P15	SEF10	Middle	12	3	Leaves	30.47
Flowering	P15	SEF10	Middle	12	4	Leaves	32.15
Flowering	P15	SEF10	Middle	14	1	Leaves	31.07
Flowering	P15	SEF10	Middle	14	2	Leaves	31.93
Flowering	P15	SEF10	Middle	14	3	Leaves	31.85
Flowering	P15	SEF10	Middle	14	4	Leaves	31.61
Flowering	P15	SEF10	Middle	16	1	Leaves	28.63
Flowering	P15	SEF10	Middle	16	2	Leaves	29.01
Flowering	P15	SEF10	Middle	16	3	Leaves	28.43
Flowering	P15	SEF10	Middle	16	4	Leaves	28.93
Flowering	P15	SEF10	Middle	18	1	Leaves	27.89
Flowering	P15	SEF10	Middle	18	2	Leaves	28.35
Flowering	P15	SEF10	Middle	18	3	Leaves	27.81
Flowering	P15	SEF10	Middle	18	4	Leaves	27.89
Flowering	P30	BFS10	Upper	6	1	Leaves	25.33
Flowering	P30	BFS10	Upper	6	2	Leaves	25.53
Flowering	P30	BFS10	Upper	6	3	Leaves	25.19
Flowering	P30	BFS10	Upper	6	4	Leaves	25.53
Flowering	P30	BFS10	Upper	8	1	Leaves	30.43
Flowering	P30	BFS10	Upper	8	2	Leaves	29.83
Flowering	P30	BFS10	Upper	8	3	Leaves	30.05
Flowering	P30	BFS10	Upper	8	4	Leaves	30.05
Flowering	P30	BFS10	Upper	10	1	Leaves	32.33
Flowering	P30	BFS10	Upper	10	2	Leaves	31.43
Flowering	P30	BFS10	Upper	10	3	Leaves	31.63
Flowering	P30	BFS10	Upper	10	4	Leaves	32.33
Flowering	P30	BFS10	Upper	12	1	Leaves	33.15
Flowering	P30	BFS10	Upper	12	2	Leaves	33.21
Flowering	P30	BFS10	Upper	12	3	Leaves	32.67
Flowering	P30	BFS10	Upper	12	4	Leaves	34.61
Flowering	P30	BFS10	Upper	14	1	Leaves	33.41
Flowering	P30	BFS10	Upper	14	2	Leaves	33.45
Flowering	P30	BFS10	Upper	14	3	Leaves	31.93
Flowering	P30	BFS10	Upper	14	4	Leaves	32.33
Flowering	P30	BFS10	Upper	16	1	Leaves	29.61
Flowering	P30	BFS10	Upper	16	2	Leaves	29.75
Flowering	P30	BFS10	Upper	16	3	Leaves	29.97
Flowering	P30	BFS10	Upper	16	4	Leaves	29.79
Flowering	P30	BFS10	Upper	18	1	Leaves	27.57
Flowering	P30	BFS10	Upper	18	2	Leaves	29.01
Flowering	P30	BFS10	Upper	18	3	Leaves	28.89
Flowering	P30	BFS10	Upper	18	4	Leaves	28.43
Flowering	P30	BFS10	Lower	6	1	Leaves	25.71
Flowering	P30	BFS10	Lower	6	2	Leaves	24.81
Flowering	P30	BFS10	Lower	6	3	Leaves	24.91
Flowering	P30	BFS10	Lower	6	4	Leaves	25.87
Flowering	P30	BFS10	Lower	8	1	Leaves	26.47
Flowering	P30	BFS10	Lower	8	2	Leaves	26.53
Flowering	P30	BFS10	Lower	8	3	Leaves	27.53
Flowering	P30	BFS10	Lower	8	4	Leaves	27.89
Flowering	P30	BFS10	Lower	10	1	Leaves	26.75
Flowering	P30	BFS10	Lower	10	2	Leaves	26.99
Flowering	P30	BFS10	Lower	10	3	Leaves	27.85
Flowering	P30	BFS10	Lower	10	4	Leaves	27.53
Flowering	P30	BFS10	Lower	12	1	Leaves	29.33
Flowering	P30	BFS10	Lower	12	2	Leaves	30.4
Flowering	P30	BFS10	Lower	12	3	Leaves	30.29
Flowering	P30	BFS10	Lower	12	4	Leaves	30.37
Flowering	P30	BFS10	Lower	12	4	Leaves	29.97
Flowering	P30	BFS10	Lower	14	1	Leaves	30.51
Flowering	P30	BFS10	Lower	14	2	Leaves	30.87
Flowering	P30	BFS10	Lower	14	3	Leaves	30.29
Flowering	P30	BFS10	Lower	16	1	Leaves	29.37
Flowering	P30	BFS10	Lower	16	2	Leaves	29.97
Flowering	P30	BFS10	Lower	16	3	Leaves	30.79
Flowering	P30	BFS10	Lower	16	4	Leaves	30.57
Flowering	P30	BFS10	Lower	18	1	Leaves	27.85
Flowering	P30	BFS10	Lower	18	2	Leaves	28.53
Flowering	P30	BFS10	Lower	18	3	Leaves	28.39
Flowering	P30	BFS10	Lower	18	4	Leaves	28.97
Flowering	P30	BFS10	Middle	6	1	Leaves	24.37
Flowering	P30	BFS10	Middle	6	2	Leaves	24.03
Flowering	P30	BFS10	Middle	6	3	Leaves	24.27
Flowering	P30	BFS10	Middle	6	4	Leaves	24.19
Flowering	P30	BFS10	Middle	8	1	Leaves	28.07
Flowering	P30	BFS10	Middle	8	2	Leaves	28.89
Flowering	P30	BFS10	Middle	8	3	Leaves	28.89
Flowering	P30	BFS10	Middle	8	4	Leaves	28.17
Flowering	P30	BFS10	Middle	10	1	Leaves	28.81
Flowering	P30	BFS10	Middle	10	2	Leaves	29.11
Flowering	P30	BFS10	Middle	10	3	Leaves	29.55
Flowering	P30	BFS10	Middle	10	4	Leaves	29.43
Flowering	P30	BFS10	Middle	12	1	Leaves	34.77
Flowering	P30	BFS10	Middle	12	2	Leaves	34.73
Flowering	P30	BFS10	Middle	12	3	Leaves	35.07
Flowering	P30	BFS10	Middle	12	4	Leaves	34.51
Flowering	P30	BFS10	Middle	14	1	Leaves	32.77
Flowering	P30	BFS10	Middle	14	2	Leaves	30.93
Flowering	P30	BFS10	Middle	14	3	Leaves	31.77
Flowering	P30	BFS10	Middle	14	4	Leaves	31.55
Flowering	P30	BFS10	Middle	16	1	Leaves	31.59
Flowering	P30	BFS10	Middle	16	2	Leaves	30.25
Flowering	P30	BFS10	Middle	16	3	Leaves	30.37
Flowering	P30	BFS10	Middle	16	4	Leaves	30.05
Flowering	P30	BFS10	Middle	18	1	Leaves	29.37
Flowering	P30	BFS10	Middle	18	2	Leaves	29.11
Flowering	P30	BFS10	Middle	18	3	Leaves	29.61
Flowering	P30	BFS10	Middle	18	4	Leaves	29.11
Flowering	P30	SEF10	Upper	6	1	Leaves	24.57
Flowering	P30	SEF10	Upper	6	2	Leaves	25.33
Flowering	P30	SEF10	Upper	6	3	Leaves	24.61
Flowering	P30	SEF10	Upper	6	4	Leaves	25.15
Flowering	P30	SEF10	Upper	8	1	Leaves	28.53
Flowering	P30	SEF10	Upper	8	2	Leaves	28.97
Flowering	P30	SEF10	Upper	8	3	Leaves	28.43
Flowering	P30	SEF10	Upper	8	4	Leaves	28.57
Flowering	P30	SEF10	Upper	10	1	Leaves	31.29
Flowering	P30	SEF10	Upper	10	2	Leaves	31.07
Flowering	P30	SEF10	Upper	10	3	Leaves	30.79
Flowering	P30	SEF10	Upper	10	4	Leaves	31.43
Flowering	P30	SEF10	Upper	12	1	Leaves	34.01
Flowering	P30	SEF10	Upper	12	2	Leaves	34.25
Flowering	P30	SEF10	Upper	12	3	Leaves	33.55
Flowering	P30	SEF10	Upper	12	4	Leaves	32.63
Flowering	P30	SEF10	Upper	14	1	Leaves	33.49
Flowering	P30	SEF10	Upper	14	2	Leaves	33.15
Flowering	P30	SEF10	Upper	14	3	Leaves	32.81
Flowering	P30	SEF10	Upper	14	4	Leaves	32.25
Flowering	P30	SEF10	Upper	16	1	Leaves	28.85
Flowering	P30	SEF10	Upper	16	2	Leaves	28.63
Flowering	P30	SEF10	Upper	16	3	Leaves	28.63
Flowering	P30	SEF10	Upper	16	4	Leaves	28.85
Flowering	P30	SEF10	Upper	18	1	Leaves	27.75
Flowering	P30	SEF10	Upper	18	2	Leaves	28.43
Flowering	P30	SEF10	Upper	18	3	Leaves	28.57
Flowering	P30	SEF10	Upper	18	4	Leaves	28.67
Flowering	P30	SEF10	Lower	6	1	Leaves	24.75
Flowering	P30	SEF10	Lower	6	2	Leaves	24.37
Flowering	P30	SEF10	Lower	6	3	Leaves	24.95
Flowering	P30	SEF10	Lower	6	4	Leaves	24.27
Flowering	P30	SEF10	Lower	8	1	Leaves	25.23
Flowering	P30	SEF10	Lower	8	2	Leaves	25.63
Flowering	P30	SEF10	Lower	8	3	Leaves	25.57
Flowering	P30	SEF10	Lower	8	4	Leaves	26.25
Flowering	P30	SEF10	Lower	10	1	Leaves	26.75
Flowering	P30	SEF10	Lower	10	2	Leaves	26.35
Flowering	P30	SEF10	Lower	10	3	Leaves	26.11
Flowering	P30	SEF10	Lower	10	4	Leaves	26.39
Flowering	P30	SEF10	Lower	12	1	Leaves	28.67
Flowering	P30	SEF10	Lower	12	2	Leaves	28.67
Flowering	P30	SEF10	Lower	12	3	Leaves	29.29
Flowering	P30	SEF10	Lower	12	4	Leaves	28.71
Flowering	P30	SEF10	Lower	14	1	Leaves	29.47
Flowering	P30	SEF10	Lower	14	2	Leaves	29.51
Flowering	P30	SEF10	Lower	14	3	Leaves	29.37
Flowering	P30	SEF10	Lower	14	4	Leaves	29.61
Flowering	P30	SEF10	Lower	16	1	Leaves	28.57
Flowering	P30	SEF10	Lower	16	2	Leaves	28.11
Flowering	P30	SEF10	Lower	16	3	Leaves	28.31
Flowering	P30	SEF10	Lower	16	4	Leaves	28.75
Flowering	P30	SEF10	Lower	18	1	Leaves	27.03
Flowering	P30	SEF10	Lower	18	2	Leaves	27.25
Flowering	P30	SEF10	Lower	18	3	Leaves	28.03
Flowering	P30	SEF10	Lower	18	4	Leaves	27.67
Flowering	P30	SEF10	Middle	6	1	Leaves	24.33
Flowering	P30	SEF10	Middle	6	2	Leaves	23.59
Flowering	P30	SEF10	Middle	6	3	Leaves	24.03
Flowering	P30	SEF10	Middle	6	4	Leaves	24.75
Flowering	P30	SEF10	Middle	8	1	Leaves	28.39
Flowering	P30	SEF10	Middle	8	2	Leaves	27.53
Flowering	P30	SEF10	Middle	8	3	Leaves	26.93
Flowering	P30	SEF10	Middle	8	4	Leaves	27.21
Flowering	P30	SEF10	Middle	10	1	Leaves	28.57
[truncated: 1,365 more rows]

## Sheet: Figure 3
Stage	Level_of_P_Supply	Genotypes	Estrato	Hours	Repeticion	LTD
Flowering	P15	BFS10	Upper	6	1	-3.8
Flowering	P15	BFS10	Upper	6	2	-5.58
Flowering	P15	BFS10	Upper	6	3	-5.25
Flowering	P15	BFS10	Upper	6	4	-5.27
Flowering	P15	BFS10	Upper	8	1	-5.31
Flowering	P15	BFS10	Upper	8	2	-4.62
Flowering	P15	BFS10	Upper	8	3	-5.31
Flowering	P15	BFS10	Upper	8	4	-4.91
Flowering	P15	BFS10	Upper	10	1	-2.5
Flowering	P15	BFS10	Upper	10	2	-2.48
Flowering	P15	BFS10	Upper	10	3	-2.68
Flowering	P15	BFS10	Upper	10	4	-1.95
Flowering	P15	BFS10	Upper	12	1	-3.12
Flowering	P15	BFS10	Upper	12	2	-3.17
Flowering	P15	BFS10	Upper	12	3	-3.55
Flowering	P15	BFS10	Upper	12	4	-4.85
Flowering	P15	BFS10	Upper	14	1	-3.03
Flowering	P15	BFS10	Upper	14	2	-2.14
Flowering	P15	BFS10	Upper	14	3	-2.26
Flowering	P15	BFS10	Upper	14	4	-2.31
Flowering	P15	BFS10	Upper	16	1	-0.75
Flowering	P15	BFS10	Upper	16	2	-1.22
Flowering	P15	BFS10	Upper	16	3	-0.93
Flowering	P15	BFS10	Upper	16	4	-1.23
Flowering	P15	BFS10	Upper	18	1	-3.49
Flowering	P15	BFS10	Upper	18	2	-3.92
Flowering	P15	BFS10	Upper	18	3	-3.8
Flowering	P15	BFS10	Upper	18	4	-4.63
Flowering	P15	BFS10	Lower	6	1	-3.16
Flowering	P15	BFS10	Lower	6	2	-3.37
Flowering	P15	BFS10	Lower	6	3	-4.37
Flowering	P15	BFS10	Lower	6	4	-4.57
Flowering	P15	BFS10	Lower	8	2	-4.17
Flowering	P15	BFS10	Lower	8	3	-4.91
Flowering	P15	BFS10	Lower	8	4	-5.01
Flowering	P15	BFS10	Lower	10	1	-0.1
Flowering	P15	BFS10	Lower	10	2	-0.05
Flowering	P15	BFS10	Lower	10	3	0.11
Flowering	P15	BFS10	Lower	10	4	-0.14
Flowering	P15	BFS10	Lower	12	1	-0.74
Flowering	P15	BFS10	Lower	12	2	-1.15
Flowering	P15	BFS10	Lower	12	3	-1.28
Flowering	P15	BFS10	Lower	12	4	-1.54
Flowering	P15	BFS10	Lower	14	1	-0.82
Flowering	P15	BFS10	Lower	14	2	-0.42
Flowering	P15	BFS10	Lower	14	3	0.04
Flowering	P15	BFS10	Lower	14	4	-0.34
Flowering	P15	BFS10	Lower	16	1	-5.06
Flowering	P15	BFS10	Lower	16	2	-4.93
Flowering	P15	BFS10	Lower	16	3	-4.65
Flowering	P15	BFS10	Lower	16	4	-5.42
Flowering	P15	BFS10	Lower	18	1	-0.32
Flowering	P15	BFS10	Lower	18	2	-0.37
Flowering	P15	BFS10	Lower	18	3	-0.39
Flowering	P15	BFS10	Lower	18	4	-1.04
Flowering	P15	BFS10	Middle	6	1	-1.54
Flowering	P15	BFS10	Middle	6	2	-1.19
Flowering	P15	BFS10	Middle	6	3	-1.98
Flowering	P15	BFS10	Middle	6	4	-2.06
Flowering	P15	BFS10	Middle	8	1	-4.62
Flowering	P15	BFS10	Middle	8	2	-4.96
Flowering	P15	BFS10	Middle	8	3	-5.52
Flowering	P15	BFS10	Middle	8	4	-5.45
Flowering	P15	BFS10	Middle	10	1	-2.01
Flowering	P15	BFS10	Middle	10	2	-1.78
Flowering	P15	BFS10	Middle	10	3	-2.41
Flowering	P15	BFS10	Middle	10	4	-2.5
Flowering	P15	BFS10	Middle	12	1	-4.28
Flowering	P15	BFS10	Middle	12	2	-4.49
Flowering	P15	BFS10	Middle	12	3	-5.66
Flowering	P15	BFS10	Middle	12	4	-5.68
Flowering	P15	BFS10	Middle	14	1	-5.1
Flowering	P15	BFS10	Middle	14	2	-4.53
Flowering	P15	BFS10	Middle	14	3	-5.86
Flowering	P15	BFS10	Middle	14	4	-5.42
Flowering	P15	BFS10	Middle	16	1	-2.91
Flowering	P15	BFS10	Middle	16	2	-3.87
Flowering	P15	BFS10	Middle	16	3	-3.84
Flowering	P15	BFS10	Middle	16	4	-4.11
Flowering	P15	BFS10	Middle	18	1	-2.81
Flowering	P15	BFS10	Middle	18	2	-2.58
Flowering	P15	BFS10	Middle	18	3	-3.23
Flowering	P15	BFS10	Middle	18	4	-3.66
Flowering	P15	SEF10	Upper	6	1	-4.72
Flowering	P15	SEF10	Upper	6	2	-4.44
Flowering	P15	SEF10	Upper	6	3	-5.3
Flowering	P15	SEF10	Upper	6	4	-5.45
Flowering	P15	SEF10	Upper	8	1	-4.44
Flowering	P15	SEF10	Upper	8	2	-4.24
Flowering	P15	SEF10	Upper	8	3	-5.51
Flowering	P15	SEF10	Upper	8	4	-5.64
Flowering	P15	SEF10	Upper	10	1	-2.96
Flowering	P15	SEF10	Upper	10	2	-2.83
Flowering	P15	SEF10	Upper	10	3	-2.69
Flowering	P15	SEF10	Upper	12	1	-2.77
Flowering	P15	SEF10	Upper	12	2	-3.97
Flowering	P15	SEF10	Upper	12	4	-4.08
Flowering	P15	SEF10	Upper	14	1	-1.85
Flowering	P15	SEF10	Upper	14	2	-1.45
Flowering	P15	SEF10	Upper	14	3	-2.51
Flowering	P15	SEF10	Upper	14	4	-1.86
Flowering	P15	SEF10	Upper	16	1	-0.61
Flowering	P15	SEF10	Upper	16	2	-1.15
Flowering	P15	SEF10	Upper	16	3	-1.35
Flowering	P15	SEF10	Upper	16	4	-0.72
Flowering	P15	SEF10	Upper	18	1	-4.49
Flowering	P15	SEF10	Upper	18	2	-4.68
Flowering	P15	SEF10	Upper	18	3	-4.56
Flowering	P15	SEF10	Upper	18	4	-4.9
Flowering	P15	SEF10	Lower	6	1	-3.27
Flowering	P15	SEF10	Lower	6	2	-3.52
Flowering	P15	SEF10	Lower	6	3	-3.48
Flowering	P15	SEF10	Lower	6	4	-4.09
Flowering	P15	SEF10	Lower	8	1	-4.29
Flowering	P15	SEF10	Lower	8	2	-4.11
Flowering	P15	SEF10	Lower	8	3	-4.38
Flowering	P15	SEF10	Lower	8	4	-4.33
Flowering	P15	SEF10	Lower	10	1	-0.36
Flowering	P15	SEF10	Lower	10	2	-0.33
Flowering	P15	SEF10	Lower	10	3	-0.15
Flowering	P15	SEF10	Lower	10	4	0.13
Flowering	P15	SEF10	Lower	12	1	-0.03
Flowering	P15	SEF10	Lower	12	2	-0.23
Flowering	P15	SEF10	Lower	12	3	-0.93
Flowering	P15	SEF10	Lower	12	4	-1.25
Flowering	P15	SEF10	Lower	14	1	-0.38
Flowering	P15	SEF10	Lower	14	2	-0.41
Flowering	P15	SEF10	Lower	14	3	-0.41
Flowering	P15	SEF10	Lower	14	4	-0.22
Flowering	P15	SEF10	Lower	16	2	-4.83
Flowering	P15	SEF10	Lower	16	3	-4.64
Flowering	P15	SEF10	Lower	16	4	-5.54
Flowering	P15	SEF10	Lower	18	1	-0.44
Flowering	P15	SEF10	Lower	18	2	-0.18
Flowering	P15	SEF10	Lower	18	3	-0.62
Flowering	P15	SEF10	Lower	18	4	-0.77
Flowering	P15	SEF10	Middle	6	1	-0.69
Flowering	P15	SEF10	Middle	6	2	-1.53
Flowering	P15	SEF10	Middle	6	3	-2.27
Flowering	P15	SEF10	Middle	6	4	-2.28
Flowering	P15	SEF10	Middle	8	1	-4.75
Flowering	P15	SEF10	Middle	8	2	-3.9
Flowering	P15	SEF10	Middle	8	3	-3.23
Flowering	P15	SEF10	Middle	10	1	-2.01
Flowering	P15	SEF10	Middle	10	2	-2.26
Flowering	P15	SEF10	Middle	10	3	-2.54
Flowering	P15	SEF10	Middle	10	4	-1.61
Flowering	P15	SEF10	Middle	12	1	-2.75
Flowering	P15	SEF10	Middle	12	2	-3.13
Flowering	P15	SEF10	Middle	12	3	-3.24
Flowering	P15	SEF10	Middle	14	1	-5.5
Flowering	P15	SEF10	Middle	14	2	-4.68
Flowering	P15	SEF10	Middle	14	3	-4.8
Flowering	P15	SEF10	Middle	14	4	-5.08
Flowering	P15	SEF10	Middle	16	1	-3.02
Flowering	P15	SEF10	Middle	16	2	-2.8
Flowering	P15	SEF10	Middle	16	3	-3.51
Flowering	P15	SEF10	Middle	16	4	-3.15
Flowering	P15	SEF10	Middle	18	1	-4.04
Flowering	P15	SEF10	Middle	18	2	-3.64
Flowering	P15	SEF10	Middle	18	3	-4.24
Flowering	P15	SEF10	Middle	18	4	-4.25
Flowering	P30	BFS10	Upper	6	1	-5.28
Flowering	P30	BFS10	Upper	6	2	-5.1
Flowering	P30	BFS10	Upper	6	3	-5.49
Flowering	P30	BFS10	Upper	6	4	-5.2
Flowering	P30	BFS10	Upper	8	1	-4.32
Flowering	P30	BFS10	Upper	8	2	-4.98
Flowering	P30	BFS10	Upper	8	3	-4.82
Flowering	P30	BFS10	Upper	8	4	-4.88
Flowering	P30	BFS10	Upper	10	1	-1.95
Flowering	P30	BFS10	Upper	10	2	-2.97
Flowering	P30	BFS10	Upper	10	3	-2.92
Flowering	P30	BFS10	Upper	10	4	-2.38
Flowering	P30	BFS10	Upper	12	1	-4.08
Flowering	P30	BFS10	Upper	12	2	-4.27
Flowering	P30	BFS10	Upper	12	3	-4.87
Flowering	P30	BFS10	Upper	14	1	-1.4
Flowering	P30	BFS10	Upper	14	2	-1.48
Flowering	P30	BFS10	Upper	14	3	-3.12
Flowering	P30	BFS10	Upper	14	4	-2.86
Flowering	P30	BFS10	Upper	16	1	-1.54
Flowering	P30	BFS10	Upper	16	2	-1.54
Flowering	P30	BFS10	Upper	16	3	-1.46
Flowering	P30	BFS10	Upper	16	4	-1.76
Flowering	P30	BFS10	Upper	18	1	-5.73
Flowering	P30	BFS10	Upper	18	2	-4.29
Flowering	P30	BFS10	Upper	18	3	-4.43
Flowering	P30	BFS10	Upper	18	4	-4.91
Flowering	P30	BFS10	Lower	6	1	-3.67
Flowering	P30	BFS10	Lower	6	2	-4.63
Flowering	P30	BFS10	Lower	6	3	-4.6
Flowering	P30	BFS10	Lower	6	4	-3.73
Flowering	P30	BFS10	Lower	8	1	-5.39
Flowering	P30	BFS10	Lower	8	2	-5.39
Flowering	P30	BFS10	Lower	8	3	-4.45
Flowering	P30	BFS10	Lower	8	4	-4.16
Flowering	P30	BFS10	Lower	10	1	-0.58
Flowering	P30	BFS10	Lower	10	2	-0.58
Flowering	P30	BFS10	Lower	10	3	0.02
Flowering	P30	BFS10	Lower	10	4	-0.61
Flowering	P30	BFS10	Lower	12	1	-1.31
Flowering	P30	BFS10	Lower	12	2	-0.46
Flowering	P30	BFS10	Lower	12	3	-0.75
Flowering	P30	BFS10	Lower	12	4	-0.32
Flowering	P30	BFS10	Lower	12	4	-1.28
Flowering	P30	BFS10	Lower	14	1	0.5
Flowering	P30	BFS10	Lower	14	2	0.61
Flowering	P30	BFS10	Lower	14	3	-0.19
Flowering	P30	BFS10	Lower	16	1	-5.25
Flowering	P30	BFS10	Lower	16	2	-4.72
Flowering	P30	BFS10	Lower	16	3	-4.03
Flowering	P30	BFS10	Lower	16	4	-4.3
Flowering	P30	BFS10	Lower	18	1	-1.65
Flowering	P30	BFS10	Lower	18	2	-1.22
Flowering	P30	BFS10	Lower	18	3	-1.66
Flowering	P30	BFS10	Lower	18	4	-1.28
Flowering	P30	BFS10	Middle	6	1	-2.49
Flowering	P30	BFS10	Middle	6	2	-3.02
Flowering	P30	BFS10	Middle	6	3	-2.95
Flowering	P30	BFS10	Middle	6	4	-3.18
Flowering	P30	BFS10	Middle	8	1	-5.3
Flowering	P30	BFS10	Middle	8	2	-4.55
Flowering	P30	BFS10	Middle	8	3	-4.63
Flowering	P30	BFS10	Middle	8	4	-5.42
Flowering	P30	BFS10	Middle	10	1	-2.54
Flowering	P30	BFS10	Middle	10	2	-2.37
Flowering	P30	BFS10	Middle	10	3	-2.07
Flowering	P30	BFS10	Middle	10	4	-2.35
Flowering	P30	BFS10	Middle	12	1	-3.69
Flowering	P30	BFS10	Middle	12	2	-3.77
Flowering	P30	BFS10	Middle	12	3	-3.47
Flowering	P30	BFS10	Middle	12	4	-4.08
Flowering	P30	BFS10	Middle	14	1	-4.54
Flowering	P30	BFS10	Middle	14	2	-6.42
Flowering	P30	BFS10	Middle	14	3	-5.62
Flowering	P30	BFS10	Middle	14	4	-5.87
Flowering	P30	BFS10	Middle	16	1	-2.27
Flowering	P30	BFS10	Middle	16	2	-3.67
Flowering	P30	BFS10	Middle	16	3	-3.64
Flowering	P30	BFS10	Middle	16	4	-4.02
Flowering	P30	BFS10	Middle	18	1	-3.02
Flowering	P30	BFS10	Middle	18	2	-3.33
Flowering	P30	BFS10	Middle	18	3	-2.96
Flowering	P30	BFS10	Middle	18	4	-3.52
Flowering	P30	SEF10	Upper	6	1	-5.72
Flowering	P30	SEF10	Upper	6	2	-5.01
Flowering	P30	SEF10	Upper	6	3	-5.72
Flowering	P30	SEF10	Upper	6	4	-5.17
Flowering	P30	SEF10	Upper	8	1	-5.1
Flowering	P30	SEF10	Upper	8	2	-4.71
Flowering	P30	SEF10	Upper	8	3	-5.29
Flowering	P30	SEF10	Upper	8	4	-5.2
Flowering	P30	SEF10	Upper	10	1	-2.6
Flowering	P30	SEF10	Upper	10	2	-2.95
Flowering	P30	SEF10	Upper	10	3	-3.37
Flowering	P30	SEF10	Upper	10	4	-2.83
Flowering	P30	SEF10	Upper	12	1	-2.78
Flowering	P30	SEF10	Upper	12	2	-2.69
Flowering	P30	SEF10	Upper	12	3	-3.5
Flowering	P30	SEF10	Upper	12	4	-4.53
Flowering	P30	SEF10	Upper	14	1	-0.96
Flowering	P30	SEF10	Upper	14	2	-1.42
Flowering	P30	SEF10	Upper	14	3	-1.88
Flowering	P30	SEF10	Upper	14	4	-2.59
Flowering	P30	SEF10	Upper	16	1	-1.09
Flowering	P30	SEF10	Upper	16	2	-1.47
Flowering	P30	SEF10	Upper	16	3	-1.63
Flowering	P30	SEF10	Upper	16	4	-1.58
Flowering	P30	SEF10	Upper	18	1	-5.17
Flowering	P30	SEF10	Upper	18	2	-4.5
Flowering	P30	SEF10	Upper	18	3	-4.37
Flowering	P30	SEF10	Upper	18	4	-4.29
Flowering	P30	SEF10	Lower	6	1	-4.06
Flowering	P30	SEF10	Lower	6	2	-4.52
Flowering	P30	SEF10	Lower	6	3	-4.03
Flowering	P30	SEF10	Lower	6	4	-4.78
Flowering	P30	SEF10	Lower	8	1	-5.36
Flowering	P30	SEF10	Lower	8	2	-5
Flowering	P30	SEF10	Lower	8	3	-5.09
Flowering	P30	SEF10	Lower	8	4	-4.45
Flowering	P30	SEF10	Lower	10	1	-0.49
Flowering	P30	SEF10	Lower	10	2	-1.05
Flowering	P30	SEF10	Lower	10	3	-1.47
Flowering	P30	SEF10	Lower	10	4	-1.36
Flowering	P30	SEF10	Lower	12	1	-1.58
Flowering	P30	SEF10	Lower	12	2	-1.82
Flowering	P30	SEF10	Lower	12	3	-1.39
Flowering	P30	SEF10	Lower	12	4	-2.18
Flowering	P30	SEF10	Lower	14	1	-0.5
Flowering	P30	SEF10	Lower	14	2	-0.66
Flowering	P30	SEF10	Lower	14	3	-1
Flowering	P30	SEF10	Lower	14	4	-0.96
Flowering	P30	SEF10	Lower	16	1	-5.57
Flowering	P30	SEF10	Lower	16	2	-6.08
Flowering	P30	SEF10	Lower	16	3	-5.92
Flowering	P30	SEF10	Lower	16	4	-5.52
Flowering	P30	SEF10	Lower	18	1	-1.23
Flowering	P30	SEF10	Lower	18	2	-1.23
Flowering	P30	SEF10	Lower	18	3	-0.73
Flowering	P30	SEF10	Lower	18	4	-1.23
Flowering	P30	SEF10	Middle	6	1	-1.82
Flowering	P30	SEF10	Middle	6	2	-2.63
Flowering	P30	SEF10	Middle	6	3	-2.42
Flowering	P30	SEF10	Middle	6	4	-1.83
Flowering	P30	SEF10	Middle	8	1	-3.44
Flowering	P30	SEF10	Middle	8	2	-4.4
Flowering	P30	SEF10	Middle	8	3	-5.07
Flowering	P30	SEF10	Middle	8	4	-4.87
Flowering	P30	SEF10	Middle	10	1	-2.39
Flowering	P30	SEF10	Middle	10	2	-2.58
Flowering	P30	SEF10	Middle	10	3	-2.59
Flowering	P30	SEF10	Middle	10	4	-2.4
Flowering	P30	SEF10	Middle	12	1	-2.02
Flowering	P30	SEF10	Middle	12	2	-2.33
Flowering	P30	SEF10	Middle	12	3	-3.7
Flowering	P30	SEF10	Middle	12	4	-3.52
Flowering	P30	SEF10	Middle	14	1	-6.26
Flowering	P30	SEF10	Middle	14	2	-6.02
Flowering	P30	SEF10	Middle	14	3	-7.2
Flowering	P30	SEF10	Middle	14	4	-6.17
Flowering	P30	SEF10	Middle	16	1	-3.63
Flowering	P30	SEF10	Middle	16	2	-3.8
Flowering	P30	SEF10	Middle	16	3	-4
Flowering	P30	SEF10	Middle	16	4	-4.03
Flowering	P30	SEF10	Middle	18	1	-3.23
Flowering	P30	SEF10	Middle	18	2	-3.99
Flowering	P30	SEF10	Middle	18	3	-3.67
Flowering	P30	SEF10	Middle	18	4	-4.25
Flowering	P45	BFS10	Upper	6	1	-5.07
Flowering	P45	BFS10	Upper	6	2	-5.73
Flowering	P45	BFS10	Upper	6	3	-5.1
Flowering	P45	BFS10	Upper	6	4	-5.89
Flowering	P45	BFS10	Upper	8	1	-5.06
Flowering	P45	BFS10	Upper	8	2	-6.58
Flowering	P45	BFS10	Upper	8	3	-7.04
Flowering	P45	BFS10	Upper	8	4	-6.09
Flowering	P45	BFS10	Upper	10	1	-3.25
Flowering	P45	BFS10	Upper	10	2	-4.13
Flowering	P45	BFS10	Upper	10	3	-2.34
Flowering	P45	BFS10	Upper	10	4	-3.12
Flowering	P45	BFS10	Upper	12	1	-5.3
Flowering	P45	BFS10	Upper	12	2	-5.13
Flowering	P45	BFS10	Upper	12	3	-4.82
Flowering	P45	BFS10	Upper	12	4	-5.7
Flowering	P45	BFS10	Upper	14	1	-2.57
Flowering	P45	BFS10	Upper	14	2	-2.54
Flowering	P45	BFS10	Upper	14	3	-3.01
Flowering	P45	BFS10	Upper	14	4	-3.1
Flowering	P45	BFS10	Upper	16	1	-0.75
Flowering	P45	BFS10	Upper	16	2	-1.41
Flowering	P45	BFS10	Upper	16	3	-1.54
Flowering	P45	BFS10	Upper	16	4	-1.24
Flowering	P45	BFS10	Upper	18	1	-3.44
Flowering	P45	BFS10	Upper	18	2	-4.05
Flowering	P45	BFS10	Upper	18	3	-5.08
Flowering	P45	BFS10	Upper	18	4	-4.32
Flowering	P45	BFS10	Lower	6	1	-4.75
Flowering	P45	BFS10	Lower	6	2	-4.44
Flowering	P45	BFS10	Lower	6	3	-4.37
Flowering	P45	BFS10	Lower	6	4	-4.82
Flowering	P45	BFS10	Lower	8	1	-5.29
Flowering	P45	BFS10	Lower	8	2	-5.64
Flowering	P45	BFS10	Lower	8	3	-5.58
Flowering	P45	BFS10	Lower	8	4	-5.8
Flowering	P45	BFS10	Lower	10	1	-1.61
Flowering	P45	BFS10	Lower	10	2	-1.79
Flowering	P45	BFS10	Lower	10	3	-2.37
Flowering	P45	BFS10	Lower	10	4	-1.84
Flowering	P45	BFS10	Lower	12	1	-2.44
Flowering	P45	BFS10	Lower	12	2	-1.64
Flowering	P45	BFS10	Lower	12	3	-1.92
Flowering	P45	BFS10	Lower	12	4	-1.99
Flowering	P45	BFS10	Lower	14	1	0.17
Flowering	P45	BFS10	Lower	14	2	-1.53
Flowering	P45	BFS10	Lower	14	3	-1.33
Flowering	P45	BFS10	Lower	14	4	-1.44
Flowering	P45	BFS10	Lower	16	1	-4.4
Flowering	P45	BFS10	Lower	16	2	-4.77
Flowering	P45	BFS10	Lower	16	3	-5.03
Flowering	P45	BFS10	Lower	16	4	-4.71
Flowering	P45	BFS10	Lower	18	1	-2.66
Flowering	P45	BFS10	Lower	18	2	-2.67
Flowering	P45	BFS10	Lower	18	3	-3.15
Flowering	P45	BFS10	Lower	18	4	-2.75
Flowering	P45	BFS10	Middle	6	1	-3.55
Flowering	P45	BFS10	Middle	6	2	-2.87
Flowering	P45	BFS10	Middle	6	3	-3.11
Flowering	P45	BFS10	Middle	6	4	-3.59
Flowering	P45	BFS10	Middle	8	1	-4.63
Flowering	P45	BFS10	Middle	8	2	-5.4
Flowering	P45	BFS10	Middle	8	3	-4.78
Flowering	P45	BFS10	Middle	8	4	-4.8
Flowering	P45	BFS10	Middle	10	1	-2.76
Flowering	P45	BFS10	Middle	10	2	-3.1
Flowering	P45	BFS10	Middle	10	3	-3.56
Flowering	P45	BFS10	Middle	10	4	-3.08
Flowering	P45	BFS10	Middle	12	1	-5.15
Flowering	P45	BFS10	Middle	12	2	-5.08
Flowering	P45	BFS10	Middle	12	3	-6.68
Flowering	P45	BFS10	Middle	12	4	-5.16
Flowering	P45	BFS10	Middle	14	1	-6.39
Flowering	P45	BFS10	Middle	14	2	-6.77
Flowering	P45	BFS10	Middle	14	3	-5.63
Flowering	P45	BFS10	Middle	14	4	-6.88
Flowering	P45	BFS10	Middle	16	1	-3.18
Flowering	P45	BFS10	Middle	16	2	-4.53
Flowering	P45	BFS10	Middle	16	3	-3.8
Flowering	P45	BFS10	Middle	16	4	-3.95
Flowering	P45	BFS10	Middle	18	1	-2.07
Flowering	P45	BFS10	Middle	18	2	-3.18
Flowering	P45	BFS10	Middle	18	3	-3.57
Flowering	P45	BFS10	Middle	18	4	-3.6
Flowering	P45	SEF10	Upper	6	1	-6.08
Flowering	P45	SEF10	Upper	6	2	-4.64
Flowering	P45	SEF10	Upper	6	3	-5.41
Flowering	P45	SEF10	Upper	6	4	-5.95
Flowering	P45	SEF10	Upper	8	1	-5.25
Flowering	P45	SEF10	Upper	8	2	-5.56
Flowering	P45	SEF10	Upper	8	3	-4.94
Flowering	P45	SEF10	Upper	8	4	-6.65
Flowering	P45	SEF10	Upper	10	1	-3.78
Flowering	P45	SEF10	Upper	10	2	-3.41
Flowering	P45	SEF10	Upper	10	3	-4.72
Flowering	P45	SEF10	Upper	10	4	-5.19
Flowering	P45	SEF10	Upper	12	1	-5.5
Flowering	P45	SEF10	Upper	12	2	-5.78
Flowering	P45	SEF10	Upper	12	3	-6.29
Flowering	P45	SEF10	Upper	12	4	-5.45
Flowering	P45	SEF10	Upper	14	1	-3.03
Flowering	P45	SEF10	Upper	14	2	-3.41
Flowering	P45	SEF10	Upper	14	4	-3.16
Flowering	P45	SEF10	Upper	16	1	-1.72
Flowering	P45	SEF10	Upper	16	2	-2.33
Flowering	P45	SEF10	Upper	16	3	-2.25
Flowering	P45	SEF10	Upper	16	4	-2.52
Flowering	P45	SEF10	Upper	18	1	-4.27
Flowering	P45	SEF10	Upper	18	2	-4.59
Flowering	P45	SEF10	Upper	18	3	-5.13
Flowering	P45	SEF10	Upper	18	4	-5.07
Flowering	P45	SEF10	Lower	6	1	-4.81
Flowering	P45	SEF10	Lower	6	2	-5.27
Flowering	P45	SEF10	Lower	6	3	-4.85
Flowering	P45	SEF10	Lower	6	4	-5.36
Flowering	P45	SEF10	Lower	8	1	-4.88
Flowering	P45	SEF10	Lower	8	2	-5.02
Flowering	P45	SEF10	Lower	8	3	-5.3
Flowering	P45	SEF10	Lower	8	4	-5.79
Flowering	P45	SEF10	Lower	10	1	-1.29
Flowering	P45	SEF10	Lower	10	2	-1.54
Flowering	P45	SEF10	Lower	10	3	-1.35
Flowering	P45	SEF10	Lower	10	4	-2.65
Flowering	P45	SEF10	Lower	12	1	-2.31
Flowering	P45	SEF10	Lower	12	2	-2.06
Flowering	P45	SEF10	Lower	12	3	-2.51
Flowering	P45	SEF10	Lower	12	4	-2.63
Flowering	P45	SEF10	Lower	14	1	-0.22
Flowering	P45	SEF10	Lower	14	2	-1.55
Flowering	P45	SEF10	Lower	14	3	-1.6
Flowering	P45	SEF10	Lower	14	4	-1.47
Flowering	P45	SEF10	Lower	16	1	-5.04
Flowering	P45	SEF10	Lower	16	2	-5.66
Flowering	P45	SEF10	Lower	16	3	-5.01
Flowering	P45	SEF10	Lower	16	4	-5.55
Flowering	P45	SEF10	Lower	18	1	-2.17
Flowering	P45	SEF10	Lower	18	2	-2.2
Flowering	P45	SEF10	Lower	18	3	-1.62
Flowering	P45	SEF10	Lower	18	4	-2.25
Flowering	P45	SEF10	Middle	6	1	-2.97
Flowering	P45	SEF10	Middle	6	2	-2.9
Flowering	P45	SEF10	Middle	6	3	-2.61
Flowering	P45	SEF10	Middle	6	4	-3.07
Flowering	P45	SEF10	Middle	8	1	-3.96
Flowering	P45	SEF10	Middle	8	2	-4.54
Flowering	P45	SEF10	Middle	8	3	-4.57
Flowering	P45	SEF10	Middle	8	4	-5.08
Flowering	P45	SEF10	Middle	10	1	-3.17
Flowering	P45	SEF10	Middle	10	2	-2.55
Flowering	P45	SEF10	Middle	10	3	-3.27
Flowering	P45	SEF10	Middle	10	4	-3.54
Flowering	P45	SEF10	Middle	12	1	-3.6
Flowering	P45	SEF10	Middle	12	2	-4.31
Flowering	P45	SEF10	Middle	12	3	-3.52
Flowering	P45	SEF10	Middle	14	1	-5.48
Flowering	P45	SEF10	Middle	14	2	-6.51
Flowering	P45	SEF10	Middle	14	3	-6.67
Flowering	P45	SEF10	Middle	14	4	-6.71
Flowering	P45	SEF10	Middle	16	1	-3.33
Flowering	P45	SEF10	Middle	16	2	-3.49
Flowering	P45	SEF10	Middle	16	3	-3.92
Flowering	P45	SEF10	Middle	16	4	-3.91
Flowering	P45	SEF10	Middle	18	1	-3.53
Flowering	P45	SEF10	Middle	18	2	-4.06
Flowering	P45	SEF10	Middle	18	3	-3.89
Flowering	P45	SEF10	Middle	18	4	-4.22
Flowering	P0	BFS10	Upper	6	1	-4.57
Flowering	P0	BFS10	Upper	6	2	-4.38
Flowering	P0	BFS10	Upper	6	3	-4.86
Flowering	P0	BFS10	Upper	6	4	-4.49
Flowering	P0	BFS10	Upper	8	1	-5.16
Flowering	P0	BFS10	Upper	8	2	-4.59
Flowering	P0	BFS10	Upper	8	3	-5.19
Flowering	P0	BFS10	Upper	8	4	-5.62
Flowering	P0	BFS10	Upper	10	1	-3.1
Flowering	P0	BFS10	Upper	10	2	-3.61
Flowering	P0	BFS10	Upper	10	3	-3.01
Flowering	P0	BFS10	Upper	10	4	-3.14
Flowering	P0	BFS10	Upper	12	1	-5.02
Flowering	P0	BFS10	Upper	12	2	-4.74
Flowering	P0	BFS10	Upper	12	3	-5.19
Flowering	P0	BFS10	Upper	12	4	-6.06
Flowering	P0	BFS10	Upper	14	1	-1.51
Flowering	P0	BFS10	Upper	14	2	-1.68
Flowering	P0	BFS10	Upper	14	3	-2.73
Flowering	P0	BFS10	Upper	14	4	-3.17
Flowering	P0	BFS10	Upper	16	1	-0.52
Flowering	P0	BFS10	Upper	16	2	-0.43
Flowering	P0	BFS10	Upper	16	3	-0.55
Flowering	P0	BFS10	Upper	16	4	-0.69
Flowering	P0	BFS10	Upper	18	1	-4.88
Flowering	P0	BFS10	Upper	18	2	-4.92
Flowering	P0	BFS10	Upper	18	3	-5.49
Flowering	P0	BFS10	Upper	18	4	-5.42
Flowering	P0	BFS10	Lower	6	1	-5.98
Flowering	P0	BFS10	Lower	6	2	-5.38
Flowering	P0	BFS10	Lower	6	3	-5.67
Flowering	P0	BFS10	Lower	6	4	-5.6
Flowering	P0	BFS10	Lower	8	1	-4.77
Flowering	P0	BFS10	Lower	8	2	-5.01
Flowering	P0	BFS10	Lower	8	3	-5.52
Flowering	P0	BFS10	Lower	8	4	-5.56
Flowering	P0	BFS10	Lower	10	1	-2.74
Flowering	P0	BFS10	Lower	10	2	-2.25
Flowering	P0	BFS10	Lower	10	3	-2.19
Flowering	P0	BFS10	Lower	10	4	-2.04
Flowering	P0	BFS10	Lower	12	1	-2.88
Flowering	P0	BFS10	Lower	12	3	-2.89
Flowering	P0	BFS10	Lower	12	4	-1.96
Flowering	P0	BFS10	Lower	14	1	-3.21
Flowering	P0	BFS10	Lower	14	2	-3.89
Flowering	P0	BFS10	Lower	14	3	-3.52
Flowering	P0	BFS10	Lower	14	4	-3.09
Flowering	P0	BFS10	Lower	16	1	-5.59
Flowering	P0	BFS10	Lower	16	2	-5.1
Flowering	P0	BFS10	Lower	16	3	-4.84
Flowering	P0	BFS10	Lower	16	4	-4.48
Flowering	P0	BFS10	Lower	18	1	-3.07
Flowering	P0	BFS10	Lower	18	2	-3.04
Flowering	P0	BFS10	Lower	18	3	-2.82
Flowering	P0	BFS10	Lower	18	4	-3.34
Flowering	P0	BFS10	Middle	6	1	-4.17
Flowering	P0	BFS10	Middle	6	2	-4.14
Flowering	P0	BFS10	Middle	6	3	-4.42
Flowering	P0	BFS10	Middle	6	4	-4.38
Flowering	P0	BFS10	Middle	8	1	-4.4
Flowering	P0	BFS10	Middle	8	2	-5.31
Flowering	P0	BFS10	Middle	8	3	-4.68
Flowering	P0	BFS10	Middle	8	4	-4.75
Flowering	P0	BFS10	Middle	10	1	-2.09
Flowering	P0	BFS10	Middle	10	2	-2.98
Flowering	P0	BFS10	Middle	10	3	-3.3
Flowering	P0	BFS10	Middle	10	4	-3.36
Flowering	P0	BFS10	Middle	12	1	-4.07
Flowering	P0	BFS10	Middle	12	2	-4.5
Flowering	P0	BFS10	Middle	12	3	-5.19
Flowering	P0	BFS10	Middle	12	4	-4.77
Flowering	P0	BFS10	Middle	14	1	-4.69
Flowering	P0	BFS10	Middle	14	2	-4.52
Flowering	P0	BFS10	Middle	14	3	-5.56
Flowering	P0	BFS10	Middle	14	4	-4.28
Flowering	P0	BFS10	Middle	16	1	-0.79
Flowering	P0	BFS10	Middle	16	2	-1.51
Flowering	P0	BFS10	Middle	16	3	-1.87
Flowering	P0	BFS10	Middle	16	4	-2.63
Flowering	P0	BFS10	Middle	18	1	-4.15
Flowering	P0	BFS10	Middle	18	2	-4.54
Flowering	P0	BFS10	Middle	18	3	-4.56
Flowering	P0	BFS10	Middle	18	4	-3.78
Flowering	P0	SEF10	Upper	6	1	-5.32
Flowering	P0	SEF10	Upper	6	2	-5.22
Flowering	P0	SEF10	Upper	6	3	-5.47
Flowering	P0	SEF10	Upper	6	4	-5.12
Flowering	P0	SEF10	Upper	8	1	-5.55
Flowering	P0	SEF10	Upper	8	2	-5.65
Flowering	P0	SEF10	Upper	8	3	-5.67
Flowering	P0	SEF10	Upper	8	4	-5.87
Flowering	P0	SEF10	Upper	10	1	-2.75
Flowering	P0	SEF10	Upper	10	2	-3.49
Flowering	P0	SEF10	Upper	10	3	-3.08
Flowering	P0	SEF10	Upper	10	4	-3.19
Flowering	P0	SEF10	Upper	12	2	-4.89
Flowering	P0	SEF10	Upper	12	3	-4.74
Flowering	P0	SEF10	Upper	12	4	-4.62
Flowering	P0	SEF10	Upper	14	1	-3.97
Flowering	P0	SEF10	Upper	14	2	-3.6
Flowering	P0	SEF10	Upper	14	3	-4.28
Flowering	P0	SEF10	Upper	14	4	-4.5
Flowering	P0	SEF10	Upper	16	1	0.33
Flowering	P0	SEF10	Upper	16	2	0.1
Flowering	P0	SEF10	Upper	16	3	0.17
Flowering	P0	SEF10	Upper	16	4	0.13
Flowering	P0	SEF10	Upper	18	1	-4.74
Flowering	P0	SEF10	Upper	18	2	-4.77
Flowering	P0	SEF10	Upper	18	3	-5.2
Flowering	P0	SEF10	Upper	18	4	-5.08
Flowering	P0	SEF10	Lower	6	1	-5.25
Flowering	P0	SEF10	Lower	6	2	-4.31
Flowering	P0	SEF10	Lower	6	3	-4.29
Flowering	P0	SEF10	Lower	6	4	-5.53
Flowering	P0	SEF10	Lower	8	1	-4.54
Flowering	P0	SEF10	Lower	8	2	-5.83
Flowering	P0	SEF10	Lower	8	3	-4.6
Flowering	P0	SEF10	Lower	8	4	-4.56
Flowering	P0	SEF10	Lower	10	1	-2.56
Flowering	P0	SEF10	Lower	10	2	-2.53
Flowering	P0	SEF10	Lower	10	3	-2.49
Flowering	P0	SEF10	Lower	10	4	-1.92
Flowering	P0	SEF10	Lower	12	1	-2.27
Flowering	P0	SEF10	Lower	12	2	-2.17
Flowering	P0	SEF10	Lower	12	3	-1.86
Flowering	P0	SEF10	Lower	12	4	-3.36
Flowering	P0	SEF10	Lower	14	1	-3.81
Flowering	P0	SEF10	Lower	14	2	-3.79
Flowering	P0	SEF10	Lower	14	3	-4.59
Flowering	P0	SEF10	Lower	14	4	-3.45
Flowering	P0	SEF10	Lower	16	1	-6.22
Flowering	P0	SEF10	Lower	16	2	-5.32
Flowering	P0	SEF10	Lower	16	3	-5.45
Flowering	P0	SEF10	Lower	16	4	-5.33
Flowering	P0	SEF10	Lower	18	1	-3.06
Flowering	P0	SEF10	Lower	18	2	-2.47
Flowering	P0	SEF10	Lower	18	3	-2.63
Flowering	P0	SEF10	Lower	18	4	-2.6
Flowering	P0	SEF10	Middle	6	1	-3.33
Flowering	P0	SEF10	Middle	6	2	-3.05
Flowering	P0	SEF10	Middle	6	3	-3.98
Flowering	P0	SEF10	Middle	6	4	-3.77
Flowering	P0	SEF10	Middle	8	1	-5.54
Flowering	P0	SEF10	Middle	8	2	-5.8
Flowering	P0	SEF10	Middle	8	3	-5.77
Flowering	P0	SEF10	Middle	8	4	-5.23
Flowering	P0	SEF10	Middle	10	1	-1.29
Flowering	P0	SEF10	Middle	10	2	-1.98
Flowering	P0	SEF10	Middle	10	3	-1.69
Flowering	P0	SEF10	Middle	10	4	-1.98
Flowering	P0	SEF10	Middle	12	1	-3.77
Flowering	P0	SEF10	Middle	12	2	-3.47
Flowering	P0	SEF10	Middle	12	3	-3.28
Flowering	P0	SEF10	Middle	12	4	-3
Flowering	P0	SEF10	Middle	14	1	-5.8
Flowering	P0	SEF10	Middle	14	2	-5.42
Flowering	P0	SEF10	Middle	14	3	-5.09
Flowering	P0	SEF10	Middle	16	1	-4.38
Flowering	P0	SEF10	Middle	16	2	-4.42
Flowering	P0	SEF10	Middle	16	3	-4.5
Flowering	P0	SEF10	Middle	16	4	-4.54
Flowering	P0	SEF10	Middle	18	1	-3.52
Flowering	P0	SEF10	Middle	18	2	-4.35
Flowering	P0	SEF10	Middle	18	3	-4.28
Flowering	P0	SEF10	Middle	18	4	-4.84
Flowering	PSOM	BFS10	Upper	6	1	-5.43
Flowering	PSOM	BFS10	Upper	6	2	-5.35
Flowering	PSOM	BFS10	Upper	6	3	-5.16
Flowering	PSOM	BFS10	Upper	6	4	-5.33
Flowering	PSOM	BFS10	Upper	8	1	-5.04
Flowering	PSOM	BFS10	Upper	8	2	-4.87
Flowering	PSOM	BFS10	Upper	8	3	-5.18
Flowering	PSOM	BFS10	Upper	8	4	-5.24
Flowering	PSOM	BFS10	Upper	10	1	-3.19
Flowering	PSOM	BFS10	Upper	10	2	-3
Flowering	PSOM	BFS10	Upper	10	3	-4.2
Flowering	PSOM	BFS10	Upper	10	4	-4.44
Flowering	PSOM	BFS10	Upper	12	1	-4.51
Flowering	PSOM	BFS10	Upper	12	2	-5.27
Flowering	PSOM	BFS10	Upper	12	3	-5.44
Flowering	PSOM	BFS10	Upper	12	4	-4.64
Flowering	PSOM	BFS10	Upper	14	1	-6.25
Flowering	PSOM	BFS10	Upper	14	2	-6.04
Flowering	PSOM	BFS10	Upper	14	3	-5.16
Flowering	PSOM	BFS10	Upper	14	4	-5.11
Flowering	PSOM	BFS10	Upper	16	1	-0.17
Flowering	PSOM	BFS10	Upper	16	2	-0.03
Flowering	PSOM	BFS10	Upper	16	3	-0.49
Flowering	PSOM	BFS10	Upper	16	4	-0.79
Flowering	PSOM	BFS10	Upper	18	1	-4.25
Flowering	PSOM	BFS10	Upper	18	2	-4.7
Flowering	PSOM	BFS10	Upper	18	3	-4.54
Flowering	PSOM	BFS10	Upper	18	4	-4.99
Flowering	PSOM	BFS10	Lower	6	1	-5.13
Flowering	PSOM	BFS10	Lower	6	2	-5.15
Flowering	PSOM	BFS10	Lower	6	3	-5.4
Flowering	PSOM	BFS10	Lower	6	4	-5.73
Flowering	PSOM	BFS10	Lower	8	1	-5.27
Flowering	PSOM	BFS10	Lower	8	2	-4.67
Flowering	PSOM	BFS10	Lower	8	3	-5.91
Flowering	PSOM	BFS10	Lower	8	4	-5.64
Flowering	PSOM	BFS10	Lower	10	1	-1.37
Flowering	PSOM	BFS10	Lower	10	2	-1.55
Flowering	PSOM	BFS10	Lower	10	3	-1.84
Flowering	PSOM	BFS10	Lower	10	4	-1.91
Flowering	PSOM	BFS10	Lower	12	1	-2.25
Flowering	PSOM	BFS10	Lower	12	2	-2.47
Flowering	PSOM	BFS10	Lower	12	3	-3.02
Flowering	PSOM	BFS10	Lower	12	4	-3.01
Flowering	PSOM	BFS10	Lower	14	1	-1.05
Flowering	PSOM	BFS10	Lower	14	2	-1.73
Flowering	PSOM	BFS10	Lower	14	3	-2.41
Flowering	PSOM	BFS10	Lower	14	4	-2.35
Flowering	PSOM	BFS10	Lower	16	1	-4.34
Flowering	PSOM	BFS10	Lower	16	2	-4.47
Flowering	PSOM	BFS10	Lower	16	3	-4.15
Flowering	PSOM	BFS10	Lower	16	4	-4.04
Flowering	PSOM	BFS10	Lower	18	1	-3.04
Flowering	PSOM	BFS10	Lower	18	2	-3.36
Flowering	PSOM	BFS10	Lower	18	3	-3.21
Flowering	PSOM	BFS10	Lower	18	4	-3.22
Flowering	PSOM	BFS10	Middle	6	1	-3.52
Flowering	PSOM	BFS10	Middle	6	2	-3.79
Flowering	PSOM	BFS10	Middle	6	3	-4.44
Flowering	PSOM	BFS10	Middle	6	4	-4.31
Flowering	PSOM	BFS10	Middle	8	1	-4.93
Flowering	PSOM	BFS10	Middle	8	2	-6.11
Flowering	PSOM	BFS10	Middle	8	3	-6.27
Flowering	PSOM	BFS10	Middle	8	4	-6.65
Flowering	PSOM	BFS10	Middle	10	1	-2.3
Flowering	PSOM	BFS10	Middle	10	2	-2.07
Flowering	PSOM	BFS10	Middle	10	3	-2.83
Flowering	PSOM	BFS10	Middle	10	4	-2.63
Flowering	PSOM	BFS10	Middle	12	1	-5.22
Flowering	PSOM	BFS10	Middle	12	2	-6.51
Flowering	PSOM	BFS10	Middle	12	3	-6.76
Flowering	PSOM	BFS10	Middle	12	4	-5.45
Flowering	PSOM	BFS10	Middle	14	3	-4.42
Flowering	PSOM	BFS10	Middle	14	4	-4.57
Flowering	PSOM	BFS10	Middle	16	1	-1.24
Flowering	PSOM	BFS10	Middle	16	2	-2.2
Flowering	PSOM	BFS10	Middle	16	3	-2.68
Flowering	PSOM	BFS10	Middle	16	4	-2.65
Flowering	PSOM	BFS10	Middle	18	1	-2.63
Flowering	PSOM	BFS10	Middle	18	2	-3.26
Flowering	PSOM	BFS10	Middle	18	3	-3.66
Flowering	PSOM	BFS10	Middle	18	4	-3.68
Flowering	PSOM	SEF10	Upper	6	1	-5.65
Flowering	PSOM	SEF10	Upper	6	2	-5.68
Flowering	PSOM	SEF10	Upper	6	3	-5.13
Flowering	PSOM	SEF10	Upper	6	4	-5.5
Flowering	PSOM	SEF10	Upper	8	1	-4.51
Flowering	PSOM	SEF10	Upper	8	2	-4.53
Flowering	PSOM	SEF10	Upper	8	3	-4.33
Flowering	PSOM	SEF10	Upper	8	4	-4.2
Flowering	PSOM	SEF10	Upper	10	1	-3.74
Flowering	PSOM	SEF10	Upper	10	2	-3.41
Flowering	PSOM	SEF10	Upper	10	3	-2.74
Flowering	PSOM	SEF10	Upper	10	4	-3.4
Flowering	PSOM	SEF10	Upper	12	1	-3.91
Flowering	PSOM	SEF10	Upper	12	2	-3.31
Flowering	PSOM	SEF10	Upper	12	3	-3.84
Flowering	PSOM	SEF10	Upper	12	4	-4.69
Flowering	PSOM	SEF10	Upper	14	1	-2.28
Flowering	PSOM	SEF10	Upper	14	2	-3.3
Flowering	PSOM	SEF10	Upper	14	3	-2.42
Flowering	PSOM	SEF10	Upper	14	4	-2.02
Flowering	PSOM	SEF10	Upper	16	1	0.67
Flowering	PSOM	SEF10	Upper	16	2	0.41
Flowering	PSOM	SEF10	Upper	16	3	-0.09
Flowering	PSOM	SEF10	Upper	16	4	-0.21
Flowering	PSOM	SEF10	Upper	18	1	-5.34
Flowering	PSOM	SEF10	Upper	18	2	-5.29
Flowering	PSOM	SEF10	Upper	18	3	-5.11
Flowering	PSOM	SEF10	Upper	18	4	-4.71
Flowering	PSOM	SEF10	Lower	6	1	-5.38
Flowering	PSOM	SEF10	Lower	6	2	-5.26
Flowering	PSOM	SEF10	Lower	6	3	-5.37
Flowering	PSOM	SEF10	Lower	6	4	-5.11
Flowering	PSOM	SEF10	Lower	8	1	-4.97
Flowering	PSOM	SEF10	Lower	8	2	-5.09
Flowering	PSOM	SEF10	Lower	8	3	-4.59
Flowering	PSOM	SEF10	Lower	8	4	-4.92
Flowering	PSOM	SEF10	Lower	10	1	-2.19
Flowering	PSOM	SEF10	Lower	10	2	-1.63
Flowering	PSOM	SEF10	Lower	10	3	-1.99
Flowering	PSOM	SEF10	Lower	10	4	-2.49
Flowering	PSOM	SEF10	Lower	12	1	-2.09
Flowering	PSOM	SEF10	Lower	12	2	-1.89
Flowering	PSOM	SEF10	Lower	12	3	-2.43
Flowering	PSOM	SEF10	Lower	12	4	-2.12
Flowering	PSOM	SEF10	Lower	14	1	-1.51
Flowering	PSOM	SEF10	Lower	14	2	-1.65
Flowering	PSOM	SEF10	Lower	14	3	-2.17
Flowering	PSOM	SEF10	Lower	14	4	-2.09
Flowering	PSOM	SEF10	Lower	16	1	-5.17
Flowering	PSOM	SEF10	Lower	16	2	-5.67
Flowering	PSOM	SEF10	Lower	16	3	-6.15
Flowering	PSOM	SEF10	Lower	16	4	-5.53
Flowering	PSOM	SEF10	Lower	18	1	-2.5
Flowering	PSOM	SEF10	Lower	18	2	-2.62
Flowering	PSOM	SEF10	Lower	18	3	-2.74
Flowering	PSOM	SEF10	Lower	18	4	-2.6
Flowering	PSOM	SEF10	Middle	6	1	-3.3
Flowering	PSOM	SEF10	Middle	6	2	-3.12
Flowering	PSOM	SEF10	Middle	6	3	-3.21
Flowering	PSOM	SEF10	Middle	6	4	-2.81
Flowering	PSOM	SEF10	Middle	8	1	-5.2
Flowering	PSOM	SEF10	Middle	8	2	-3.04
Flowering	PSOM	SEF10	Middle	8	3	-3.85
Flowering	PSOM	SEF10	Middle	8	4	-3.4
Flowering	PSOM	SEF10	Middle	10	1	-3.12
Flowering	PSOM	SEF10	Middle	10	2	-2
Flowering	PSOM	SEF10	Middle	10	3	-3.03
Flowering	PSOM	SEF10	Middle	10	4	-2.25
Flowering	PSOM	SEF10	Middle	12	1	-3.01
Flowering	PSOM	SEF10	Middle	12	3	-4.34
Flowering	PSOM	SEF10	Middle	12	4	-4.32
Flowering	PSOM	SEF10	Middle	14	2	-6.75
Flowering	PSOM	SEF10	Middle	14	3	-6.34
Flowering	PSOM	SEF10	Middle	14	4	-6.74
Flowering	PSOM	SEF10	Middle	16	1	-4.53
Flowering	PSOM	SEF10	Middle	16	2	-4.6
Flowering	PSOM	SEF10	Middle	16	3	-4.51
Flowering	PSOM	SEF10	Middle	16	4	-4.81
Flowering	PSOM	SEF10	Middle	18	1	-4.14
Flowering	PSOM	SEF10	Middle	18	2	-5.39
Flowering	PSOM	SEF10	Middle	18	3	-5.16
Flowering	PSOM	SEF10	Middle	18	4	-5.19
Mid-pod filling	P15	BFS10	Upper	6	1	-0.56
Mid-pod filling	P15	BFS10	Upper	6	2	-0.28
Mid-pod filling	P15	BFS10	Upper	6	3	-0.83
Mid-pod filling	P15	BFS10	Upper	6	4	-0.77
Mid-pod filling	P15	BFS10	Upper	8	1	-1.09
Mid-pod filling	P15	BFS10	Upper	8	2	-0.9
Mid-pod filling	P15	BFS10	Upper	8	3	-1.18
Mid-pod filling	P15	BFS10	Upper	8	4	-1.33
Mid-pod filling	P15	BFS10	Upper	10	1	0.3
Mid-pod filling	P15	BFS10	Upper	10	2	0.53
Mid-pod filling	P15	BFS10	Upper	10	3	-0.49
Mid-pod filling	P15	BFS10	Upper	10	4	-0.14
Mid-pod filling	P15	BFS10	Upper	12	1	-0.82
Mid-pod filling	P15	BFS10	Upper	12	2	-1.53
Mid-pod filling	P15	BFS10	Upper	12	3	-1.24
Mid-pod filling	P15	BFS10	Upper	12	4	-1.16
Mid-pod filling	P15	BFS10	Upper	14	1	-0.97
Mid-pod filling	P15	BFS10	Upper	14	2	-0.82
Mid-pod filling	P15	BFS10	Upper	14	3	0.27
Mid-pod filling	P15	BFS10	Upper	14	4	0.4
Mid-pod filling	P15	BFS10	Upper	16	1	-2.65
Mid-pod filling	P15	BFS10	Upper	16	2	-2.21
Mid-pod filling	P15	BFS10	Upper	16	3	-2.05
Mid-pod filling	P15	BFS10	Upper	16	4	-2.76
Mid-pod filling	P15	BFS10	Upper	18	1	-2.39
Mid-pod filling	P15	BFS10	Upper	18	2	-2.48
Mid-pod filling	P15	BFS10	Upper	18	3	-2.64
Mid-pod filling	P15	BFS10	Upper	18	4	-2.94
Mid-pod filling	P15	BFS10	Lower	6	1	-3.75
Mid-pod filling	P15	BFS10	Lower	6	2	-3.74
Mid-pod filling	P15	BFS10	Lower	6	3	-4
Mid-pod filling	P15	BFS10	Lower	6	4	-4.17
Mid-pod filling	P15	BFS10	Lower	8	1	-3.54
Mid-pod filling	P15	BFS10	Lower	8	2	-3.99
Mid-pod filling	P15	BFS10	Lower	8	3	-4.32
Mid-pod filling	P15	BFS10	Lower	8	4	-4.98
Mid-pod filling	P15	BFS10	Lower	10	1	-5.85
Mid-pod filling	P15	BFS10	Lower	10	2	-4.94
Mid-pod filling	P15	BFS10	Lower	10	3	-5.46
Mid-pod filling	P15	BFS10	Lower	10	4	-5.56
Mid-pod filling	P15	BFS10	Lower	12	1	-4.89
Mid-pod filling	P15	BFS10	Lower	12	2	-4.88
Mid-pod filling	P15	BFS10	Lower	12	3	-5.89
Mid-pod filling	P15	BFS10	Lower	12	4	-5.98
Mid-pod filling	P15	BFS10	Lower	14	1	-4.45
Mid-pod filling	P15	BFS10	Lower	14	2	-4.8
Mid-pod filling	P15	BFS10	Lower	14	3	-6.4
Mid-pod filling	P15	BFS10	Lower	14	4	-5.29
Mid-pod filling	P15	BFS10	Lower	16	1	-5.14
Mid-pod filling	P15	BFS10	Lower	16	2	-5.55
Mid-pod filling	P15	BFS10	Lower	16	3	-5.45
Mid-pod filling	P15	BFS10	Lower	16	4	-5.55
Mid-pod filling	P15	BFS10	Lower	18	1	-4.49
Mid-pod filling	P15	BFS10	Lower	18	2	-4.41
Mid-pod filling	P15	BFS10	Lower	18	3	-5.04
Mid-pod filling	P15	BFS10	Lower	18	4	-5.09
Mid-pod filling	P15	BFS10	Middle	6	1	-2.95
Mid-pod filling	P15	BFS10	Middle	6	2	-3.47
Mid-pod filling	P15	BFS10	Middle	6	3	-3.28
Mid-pod filling	P15	BFS10	Middle	6	4	-3.54
Mid-pod filling	P15	BFS10	Middle	8	1	-3.1
Mid-pod filling	P15	BFS10	Middle	8	2	-3.49
Mid-pod filling	P15	BFS10	Middle	8	3	-3.34
Mid-pod filling	P15	BFS10	Middle	8	4	-3.93
Mid-pod filling	P15	BFS10	Middle	10	1	-2.13
Mid-pod filling	P15	BFS10	Middle	10	2	-2.24
Mid-pod filling	P15	BFS10	Middle	10	3	-2.66
Mid-pod filling	P15	BFS10	Middle	10	4	-2.77
Mid-pod filling	P15	BFS10	Middle	12	2	-4.73
Mid-pod filling	P15	BFS10	Middle	12	3	-4.39
Mid-pod filling	P15	BFS10	Middle	12	4	-3.3
Mid-pod filling	P15	BFS10	Middle	14	1	-2.66
Mid-pod filling	P15	BFS10	Middle	14	2	-2.27
Mid-pod filling	P15	BFS10	Middle	14	3	-3.53
Mid-pod filling	P15	BFS10	Middle	14	4	-3.3
Mid-pod filling	P15	BFS10	Middle	16	1	-4.66
Mid-pod filling	P15	BFS10	Middle	16	2	-4.54
Mid-pod filling	P15	BFS10	Middle	16	3	-4.73
Mid-pod filling	P15	BFS10	Middle	16	4	-5.29
Mid-pod filling	P15	BFS10	Middle	18	1	-3.1
Mid-pod filling	P15	BFS10	Middle	18	2	-4.59
Mid-pod filling	P15	BFS10	Middle	18	3	-4.38
Mid-pod filling	P15	BFS10	Middle	18	4	-3.78
Mid-pod filling	P15	SEF10	Upper	6	1	-0.63
Mid-pod filling	P15	SEF10	Upper	6	2	-1.02
Mid-pod filling	P15	SEF10	Upper	6	3	-1.12
Mid-pod filling	P15	SEF10	Upper	6	4	-1.1
Mid-pod filling	P15	SEF10	Upper	8	1	-0.81
Mid-pod filling	P15	SEF10	Upper	8	2	-1.09
Mid-pod filling	P15	SEF10	Upper	8	3	-1.52
Mid-pod filling	P15	SEF10	Upper	8	4	-0.3
Mid-pod filling	P15	SEF10	Upper	10	1	0.93
Mid-pod filling	P15	SEF10	Upper	10	2	0.43
Mid-pod filling	P15	SEF10	Upper	10	3	0.71
Mid-pod filling	P15	SEF10	Upper	12	1	-1.78
Mid-pod filling	P15	SEF10	Upper	12	2	-2.06
Mid-pod filling	P15	SEF10	Upper	12	3	-0.9
Mid-pod filling	P15	SEF10	Upper	12	4	-1.76
Mid-pod filling	P15	SEF10	Upper	14	1	-0.02
Mid-pod filling	P15	SEF10	Upper	14	2	-0.06
Mid-pod filling	P15	SEF10	Upper	14	3	-0.28
Mid-pod filling	P15	SEF10	Upper	14	4	0.74
Mid-pod filling	P15	SEF10	Upper	16	1	-3.2
Mid-pod filling	P15	SEF10	Upper	16	2	-2.53
Mid-pod filling	P15	SEF10	Upper	16	3	-2.4
Mid-pod filling	P15	SEF10	Upper	16	4	-2.66
Mid-pod filling	P15	SEF10	Upper	18	1	-1.27
Mid-pod filling	P15	SEF10	Upper	18	2	-1.32
Mid-pod filling	P15	SEF10	Upper	18	3	-1.58
Mid-pod filling	P15	SEF10	Upper	18	4	-1.79
Mid-pod filling	P15	SEF10	Lower	6	1	-6.23
Mid-pod filling	P15	SEF10	Lower	6	2	-5.34
Mid-pod filling	P15	SEF10	Lower	6	3	-5.52
Mid-pod filling	P15	SEF10	Lower	6	4	-5.85
Mid-pod filling	P15	SEF10	Lower	8	1	-5.92
Mid-pod filling	P15	SEF10	Lower	8	2	-6.2
Mid-pod filling	P15	SEF10	Lower	8	3	-6.61
Mid-pod filling	P15	SEF10	Lower	8	4	-5.53
Mid-pod filling	P15	SEF10	Lower	10	1	-4.46
Mid-pod filling	P15	SEF10	Lower	10	2	-3.8
Mid-pod filling	P15	SEF10	Lower	10	3	-3.9
Mid-pod filling	P15	SEF10	Lower	10	4	-5.08
Mid-pod filling	P15	SEF10	Lower	12	1	-5.64
Mid-pod filling	P15	SEF10	Lower	12	2	-5.49
Mid-pod filling	P15	SEF10	Lower	12	3	-4.73
Mid-pod filling	P15	SEF10	Lower	12	4	-5.78
Mid-pod filling	P15	SEF10	Lower	14	1	-5.33
Mid-pod filling	P15	SEF10	Lower	14	2	-6.16
Mid-pod filling	P15	SEF10	Lower	14	3	-5.74
Mid-pod filling	P15	SEF10	Lower	14	4	-7.03
Mid-pod filling	P15	SEF10	Lower	16	1	-7.52
Mid-pod filling	P15	SEF10	Lower	16	2	-7.77
Mid-pod filling	P15	SEF10	Lower	16	3	-7.89
Mid-pod filling	P15	SEF10	Lower	16	4	-7.22
Mid-pod filling	P15	SEF10	Lower	18	1	-5.28
Mid-pod filling	P15	SEF10	Lower	18	2	-5.19
Mid-pod filling	P15	SEF10	Lower	18	3	-6.31
Mid-pod filling	P15	SEF10	Lower	18	4	-6.2
Mid-pod filling	P15	SEF10	Middle	6	1	-2.28
Mid-pod filling	P15	SEF10	Middle	6	2	-2.34
Mid-pod filling	P15	SEF10	Middle	6	3	-3.16
Mid-pod filling	P15	SEF10	Middle	6	4	-3.84
Mid-pod filling	P15	SEF10	Middle	8	1	-2.36
Mid-pod filling	P15	SEF10	Middle	8	2	-2.61
Mid-pod filling	P15	SEF10	Middle	8	3	-4.03
Mid-pod filling	P15	SEF10	Middle	8	4	-3.55
Mid-pod filling	P15	SEF10	Middle	10	1	-1.34
Mid-pod filling	P15	SEF10	Middle	10	2	-1.66
Mid-pod filling	P15	SEF10	Middle	10	3	-1.64
Mid-pod filling	P15	SEF10	Middle	10	4	-3.37
Mid-pod filling	P15	SEF10	Middle	12	1	-4.64
Mid-pod filling	P15	SEF10	Middle	12	2	-4.93
Mid-pod filling	P15	SEF10	Middle	12	3	-5.34
Mid-pod filling	P15	SEF10	Middle	12	4	-5.29
Mid-pod filling	P15	SEF10	Middle	14	1	-3.09
Mid-pod filling	P15	SEF10	Middle	14	2	-4.37
Mid-pod filling	P15	SEF10	Middle	14	3	-4.74
Mid-pod filling	P15	SEF10	Middle	14	4	-4.32
Mid-pod filling	P15	SEF10	Middle	16	1	-5.73
Mid-pod filling	P15	SEF10	Middle	16	2	-6.45
Mid-pod filling	P15	SEF10	Middle	16	3	-6.81
Mid-pod filling	P15	SEF10	Middle	16	4	-7.03
Mid-pod filling	P15	SEF10	Middle	18	1	-3.62
Mid-pod filling	P15	SEF10	Middle	18	2	-3.36
Mid-pod filling	P15	SEF10	Middle	18	3	-4.11
Mid-pod filling	P15	SEF10	Middle	18	4	-4.47
Mid-pod filling	P30	BFS10	Upper	6	1	-1.07
Mid-pod filling	P30	BFS10	Upper	6	2	-0.77
Mid-pod filling	P30	BFS10	Upper	6	3	-1.27
Mid-pod filling	P30	BFS10	Upper	6	4	-1.37
Mid-pod filling	P30	BFS10	Upper	8	1	-1.05
Mid-pod filling	P30	BFS10	Upper	8	2	-0.73
Mid-pod filling	P30	BFS10	Upper	8	3	-1.28
Mid-pod filling	P30	BFS10	Upper	8	4	-1.6
Mid-pod filling	P30	BFS10	Upper	10	1	0.23
Mid-pod filling	P30	BFS10	Upper	10	2	0.1
Mid-pod filling	P30	BFS10	Upper	10	3	0.23
Mid-pod filling	P30	BFS10	Upper	10	4	0.1
Mid-pod filling	P30	BFS10	Upper	12	1	-0.86
Mid-pod filling	P30	BFS10	Upper	12	2	-1.3
Mid-pod filling	P30	BFS10	Upper	12	3	-2
Mid-pod filling	P30	BFS10	Upper	12	4	-1.68
Mid-pod filling	P30	BFS10	Upper	14	2	-1.07
Mid-pod filling	P30	BFS10	Upper	14	3	0.79
Mid-pod filling	P30	BFS10	Upper	14	4	-0.85
Mid-pod filling	P30	BFS10	Upper	16	1	-3.56
Mid-pod filling	P30	BFS10	Upper	16	2	-4.65
Mid-pod filling	P30	BFS10	Upper	16	3	-3.19
Mid-pod filling	P30	BFS10	Upper	16	4	-4.5
Mid-pod filling	P30	BFS10	Upper	18	1	-2.29
Mid-pod filling	P30	BFS10	Upper	18	2	-2.78
Mid-pod filling	P30	BFS10	Upper	18	3	-3.1
Mid-pod filling	P30	BFS10	Upper	18	4	-3.04
Mid-pod filling	P30	BFS10	Lower	6	1	-4.62
Mid-pod filling	P30	BFS10	Lower	6	2	-4.28
Mid-pod filling	P30	BFS10	Lower	6	3	-3.93
Mid-pod filling	P30	BFS10	Lower	6	4	-4.81
Mid-pod filling	P30	BFS10	Lower	8	1	-5.14
Mid-pod filling	P30	BFS10	Lower	8	2	-4.43
Mid-pod filling	P30	BFS10	Lower	8	3	-5.73
Mid-pod filling	P30	BFS10	Lower	8	4	-4.69
Mid-pod filling	P30	BFS10	Lower	10	1	-4.88
Mid-pod filling	P30	BFS10	Lower	10	2	-4.76
Mid-pod filling	P30	BFS10	Lower	10	3	-3.97
Mid-pod filling	P30	BFS10	Lower	10	4	-5.27
Mid-pod filling	P30	BFS10	Lower	12	1	-6.87
Mid-pod filling	P30	BFS10	Lower	12	2	-6.49
Mid-pod filling	P30	BFS10	Lower	12	3	-6.31
Mid-pod filling	P30	BFS10	Lower	14	1	-5.63
Mid-pod filling	P30	BFS10	Lower	14	2	-6.3
Mid-pod filling	P30	BFS10	Lower	14	3	-6.35
Mid-pod filling	P30	BFS10	Lower	14	4	-5.24
Mid-pod filling	P30	BFS10	Lower	16	1	-6.09
Mid-pod filling	P30	BFS10	Lower	16	2	-5.66
Mid-pod filling	P30	BFS10	Lower	16	3	-5.67
Mid-pod filling	P30	BFS10	Lower	16	4	-5.14
Mid-pod filling	P30	BFS10	Lower	18	1	-5.52
Mid-pod filling	P30	BFS10	Lower	18	2	-6.02
Mid-pod filling	P30	BFS10	Lower	18	3	-5.51
Mid-pod filling	P30	BFS10	Lower	18	4	-6
Mid-pod filling	P30	BFS10	Middle	6	1	-3.5
Mid-pod filling	P30	BFS10	Middle	6	2	-3.29
Mid-pod filling	P30	BFS10	Middle	6	3	-3.78
Mid-pod filling	P30	BFS10	Middle	6	4	-3.6
Mid-pod filling	P30	BFS10	Middle	8	1	-3.47
Mid-pod filling	P30	BFS10	Middle	8	2	-3.36
Mid-pod filling	P30	BFS10	Middle	8	3	-3.55
Mid-pod filling	P30	BFS10	Middle	8	4	-2.72
Mid-pod filling	P30	BFS10	Middle	10	1	-3.15
Mid-pod filling	P30	BFS10	Middle	10	2	-2.48
Mid-pod filling	P30	BFS10	Middle	10	3	-2.9
Mid-pod filling	P30	BFS10	Middle	10	4	-3.53
Mid-pod filling	P30	BFS10	Middle	12	1	-5.17
Mid-pod filling	P30	BFS10	Middle	12	2	-5.04
Mid-pod filling	P30	BFS10	Middle	12	3	-5.05
Mid-pod filling	P30	BFS10	Middle	12	4	-5.79
Mid-pod filling	P30	BFS10	Middle	14	2	-3.78
Mid-pod filling	P30	BFS10	Middle	14	3	-3.09
Mid-pod filling	P30	BFS10	Middle	14	4	-4.06
Mid-pod filling	P30	BFS10	Middle	16	1	-4.98
Mid-pod filling	P30	BFS10	Middle	16	2	-4.71
Mid-pod filling	P30	BFS10	Middle	16	3	-5.33
Mid-pod filling	P30	BFS10	Middle	16	4	-5.72
Mid-pod filling	P30	BFS10	Middle	18	1	-4.94
Mid-pod filling	P30	BFS10	Middle	18	2	-4.33
Mid-pod filling	P30	BFS10	Middle	18	3	-4.85
Mid-pod filling	P30	BFS10	Middle	18	4	-4.93
Mid-pod filling	P30	SEF10	Upper	6	1	-1.17
Mid-pod filling	P30	SEF10	Upper	6	2	-0.68
Mid-pod filling	P30	SEF10	Upper	6	3	-1.29
Mid-pod filling	P30	SEF10	Upper	8	1	-1.23
Mid-pod filling	P30	SEF10	Upper	8	2	-1.85
Mid-pod filling	P30	SEF10	Upper	8	3	-1.87
Mid-pod filling	P30	SEF10	Upper	8	4	-2.18
Mid-pod filling	P30	SEF10	Upper	10	1	1
Mid-pod filling	P30	SEF10	Upper	10	2	0.85
Mid-pod filling	P30	SEF10	Upper	10	3	0.52
Mid-pod filling	P30	SEF10	Upper	10	4	0.4
Mid-pod filling	P30	SEF10	Upper	12	2	-3.05
Mid-pod filling	P30	SEF10	Upper	12	3	-3.26
Mid-pod filling	P30	SEF10	Upper	12	4	-2.49
Mid-pod filling	P30	SEF10	Upper	14	1	0.34
Mid-pod filling	P30	SEF10	Upper	14	2	-0.15
Mid-pod filling	P30	SEF10	Upper	14	3	-1.95
Mid-pod filling	P30	SEF10	Upper	14	4	-0.32
Mid-pod filling	P30	SEF10	Upper	16	1	-4.04
Mid-pod filling	P30	SEF10	Upper	16	2	-4.33
Mid-pod filling	P30	SEF10	Upper	16	3	-4.28
Mid-pod filling	P30	SEF10	Upper	16	4	-4.34
Mid-pod filling	P30	SEF10	Upper	18	1	-2.05
Mid-pod filling	P30	SEF10	Upper	18	2	-2.35
Mid-pod filling	P30	SEF10	Upper	18	3	-2.43
Mid-pod filling	P30	SEF10	Upper	18	4	-2.17
Mid-pod filling	P30	SEF10	Lower	6	1	-5.57
Mid-pod filling	P30	SEF10	Lower	6	2	-5.74
Mid-pod filling	P30	SEF10	Lower	6	3	-4.93
Mid-pod filling	P30	SEF10	Lower	6	4	-5.85
Mid-pod filling	P30	SEF10	Lower	8	1	-5.63
Mid-pod filling	P30	SEF10	Lower	8	2	-6.77
Mid-pod filling	P30	SEF10	Lower	8	3	-5.5
Mid-pod filling	P30	SEF10	Lower	8	4	-6
Mid-pod filling	P30	SEF10	Lower	10	1	-4.42
Mid-pod filling	P30	SEF10	Lower	10	2	-6.09
Mid-pod filling	P30	SEF10	Lower	10	3	-5.22
Mid-pod filling	P30	SEF10	Lower	10	4	-6.45
Mid-pod filling	P30	SEF10	Lower	12	1	-9.85
Mid-pod filling	P30	SEF10	Lower	12	2	-8.69
Mid-pod filling	P30	SEF10	Lower	12	3	-7.91
Mid-pod filling	P30	SEF10	Lower	14	1	-6.17
Mid-pod filling	P30	SEF10	Lower	14	2	-6.72
Mid-pod filling	P30	SEF10	Lower	16	1	-6.09
Mid-pod filling	P30	SEF10	Lower	16	2	-6.24
Mid-pod filling	P30	SEF10	Lower	16	3	-7.83
Mid-pod filling	P30	SEF10	Lower	16	4	-8.19
Mid-pod filling	P30	SEF10	Lower	18	1	-6.04
Mid-pod filling	P30	SEF10	Lower	18	2	-5.76
Mid-pod filling	P30	SEF10	Lower	18	3	-6.02
Mid-pod filling	P30	SEF10	Lower	18	4	-6.36
Mid-pod filling	P30	SEF10	Middle	6	1	-3.87
Mid-pod filling	P30	SEF10	Middle	6	2	-3.83
Mid-pod filling	P30	SEF10	Middle	6	3	-4.08
Mid-pod filling	P30	SEF10	Middle	6	4	-3.96
Mid-pod filling	P30	SEF10	Middle	8	1	-4.33
Mid-pod filling	P30	SEF10	Middle	8	2	-4.81
Mid-pod filling	P30	SEF10	Middle	8	3	-5.38
Mid-pod filling	P30	SEF10	Middle	8	4	-4.71
Mid-pod filling	P30	SEF10	Middle	10	1	-2.66
Mid-pod filling	P30	SEF10	Middle	10	2	-4.1
Mid-pod filling	P30	SEF10	Middle	10	3	-3.49
Mid-pod filling	P30	SEF10	Middle	10	4	-4.1
Mid-pod filling	P30	SEF10	Middle	12	2	-4.18
Mid-pod filling	P30	SEF10	Middle	12	3	-4.09
Mid-pod filling	P30	SEF10	Middle	12	4	-3.49
Mid-pod filling	P30	SEF10	Middle	14	1	-4.6
Mid-pod filling	P30	SEF10	Middle	14	2	-5.11
Mid-pod filling	P30	SEF10	Middle	14	3	-5.79
Mid-pod filling	P30	SEF10	Middle	14	4	-4.16
Mid-pod filling	P30	SEF10	Middle	16	1	-6.7
Mid-pod filling	P30	SEF10	Middle	16	2	-6.91
Mid-pod filling	P30	SEF10	Middle	16	3	-7.09
Mid-pod filling	P30	SEF10	Middle	16	4	-7.01
Mid-pod filling	P30	SEF10	Middle	18	1	-4.1
Mid-pod filling	P30	SEF10	Middle	18	2	-4.47
Mid-pod filling	P30	SEF10	Middle	18	3	-4.84
Mid-pod filling	P30	SEF10	Middle	18	4	-4.77
Mid-pod filling	P45	BFS10	Upper	6	1	-1.85
Mid-pod filling	P45	BFS10	Upper	6	2	-2.28
Mid-pod filling	P45	BFS10	Upper	6	3	-2.77
Mid-pod filling	P45	BFS10	Upper	6	4	-2.93
Mid-pod filling	P45	BFS10	Upper	8	1	-2.33
Mid-pod filling	P45	BFS10	Upper	8	2	-2.37
Mid-pod filling	P45	BFS10	Upper	8	3	-2.71
Mid-pod filling	P45	BFS10	Upper	8	4	-2.77
Mid-pod filling	P45	BFS10	Upper	10	1	0.68
Mid-pod filling	P45	BFS10	Upper	10	2	-0.07
Mid-pod filling	P45	BFS10	Upper	10	3	-0.43
Mid-pod filling	P45	BFS10	Upper	10	4	-0.43
Mid-pod filling	P45	BFS10	Upper	12	1	-2.38
Mid-pod filling	P45	BFS10	Upper	12	2	-2.98
Mid-pod filling	P45	BFS10	Upper	12	3	-3.97
Mid-pod filling	P45	BFS10	Upper	12	4	-3.73
Mid-pod filling	P45	BFS10	Upper	14	1	-1.65
Mid-pod filling	P45	BFS10	Upper	14	2	-2.05
Mid-pod filling	P45	BFS10	Upper	14	3	-0.67
Mid-pod filling	P45	BFS10	Upper	14	4	-0.43
Mid-pod filling	P45	BFS10	Upper	16	1	-3.46
Mid-pod filling	P45	BFS10	Upper	16	2	-3.32
Mid-pod filling	P45	BFS10	Upper	16	3	-3.22
Mid-pod filling	P45	BFS10	Upper	16	4	-3.32
Mid-pod filling	P45	BFS10	Upper	18	1	-2.42
Mid-pod filling	P45	BFS10	Upper	18	2	-3.27
Mid-pod filling	P45	BFS10	Upper	18	3	-3.51
Mid-pod filling	P45	BFS10	Upper	18	4	-3.75
Mid-pod filling	P45	BFS10	Lower	6	1	-4.58
Mid-pod filling	P45	BFS10	Lower	6	2	-4.46
Mid-pod filling	P45	BFS10	Lower	6	3	-4.42
Mid-pod filling	P45	BFS10	Lower	6	4	-4.71
Mid-pod filling	P45	BFS10	Lower	8	1	-4.14
Mid-pod filling	P45	BFS10	Lower	8	2	-5.12
Mid-pod filling	P45	BFS10	Lower	8	3	-5.42
Mid-pod filling	P45	BFS10	Lower	8	4	-5.69
Mid-pod filling	P45	BFS10	Lower	10	1	-6.12
Mid-pod filling	P45	BFS10	Lower	10	2	-4.86
Mid-pod filling	P45	BFS10	Lower	10	3	-6.03
Mid-pod filling	P45	BFS10	Lower	10	4	-6.31
Mid-pod filling	P45	BFS10	Lower	12	1	-5.66
Mid-pod filling	P45	BFS10	Lower	12	2	-4.98
Mid-pod filling	P45	BFS10	Lower	12	3	-4.56
Mid-pod filling	P45	BFS10	Lower	12	4	-6.03
Mid-pod filling	P45	BFS10	Lower	14	1	-6.37
Mid-pod filling	P45	BFS10	Lower	14	2	-6.37
Mid-pod filling	P45	BFS10	Lower	14	3	-5.8
Mid-pod filling	P45	BFS10	Lower	14	4	-5.67
Mid-pod filling	P45	BFS10	Lower	16	2	-5.48
Mid-pod filling	P45	BFS10	Lower	16	3	-5.95
Mid-pod filling	P45	BFS10	Lower	16	4	-6.32
Mid-pod filling	P45	BFS10	Lower	18	1	-5.32
Mid-pod filling	P45	BFS10	Lower	18	2	-5.61
Mid-pod filling	P45	BFS10	Lower	18	3	-5.49
Mid-pod filling	P45	BFS10	Lower	18	4	-4.94
Mid-pod filling	P45	BFS10	Middle	6	1	-3.69
Mid-pod filling	P45	BFS10	Middle	6	2	-3.37
Mid-pod filling	P45	BFS10	Middle	6	3	-3.4
Mid-pod filling	P45	BFS10	Middle	6	4	-3.82
Mid-pod filling	P45	BFS10	Middle	8	2	-4.39
Mid-pod filling	P45	BFS10	Middle	8	3	-4.69
Mid-pod filling	P45	BFS10	Middle	8	4	-4.14
Mid-pod filling	P45	BFS10	Middle	10	1	-3.16
Mid-pod filling	P45	BFS10	Middle	10	2	-3.45
Mid-pod filling	P45	BFS10	Middle	10	3	-4.84
Mid-pod filling	P45	BFS10	Middle	10	4	-2.98
Mid-pod filling	P45	BFS10	Middle	12	1	-4.91
Mid-pod filling	P45	BFS10	Middle	12	2	-4.85
Mid-pod filling	P45	BFS10	Middle	12	3	-6.75
Mid-pod filling	P45	BFS10	Middle	12	4	-6.27
Mid-pod filling	P45	BFS10	Middle	14	1	-4.83
Mid-pod filling	P45	BFS10	Middle	14	2	-5.4
Mid-pod filling	P45	BFS10	Middle	14	3	-6.19
Mid-pod filling	P45	BFS10	Middle	14	4	-7.09
Mid-pod filling	P45	BFS10	Middle	16	1	-5.05
Mid-pod filling	P45	BFS10	Middle	16	2	-4.83
Mid-pod filling	P45	BFS10	Middle	16	3	-4.88
Mid-pod filling	P45	BFS10	Middle	16	4	-5.48
Mid-pod filling	P45	BFS10	Middle	18	1	-4.64
Mid-pod filling	P45	BFS10	Middle	18	2	-4.6
Mid-pod filling	P45	BFS10	Middle	18	3	-4.64
Mid-pod filling	P45	BFS10	Middle	18	4	-4.84
Mid-pod filling	P45	SEF10	Upper	6	1	-0.87
Mid-pod filling	P45	SEF10	Upper	6	2	-0.93
Mid-pod filling	P45	SEF10	Upper	6	3	-1.45
Mid-pod filling	P45	SEF10	Upper	6	4	-0.72
Mid-pod filling	P45	SEF10	Upper	8	1	-3.35
Mid-pod filling	P45	SEF10	Upper	8	2	-2.31
Mid-pod filling	P45	SEF10	Upper	8	3	-3.17
Mid-pod filling	P45	SEF10	Upper	8	4	-2.5
Mid-pod filling	P45	SEF10	Upper	10	1	0.35
Mid-pod filling	P45	SEF10	Upper	10	2	-0.64
Mid-pod filling	P45	SEF10	Upper	10	3	-0.65
Mid-pod filling	P45	SEF10	Upper	10	4	-1.81
Mid-pod filling	P45	SEF10	Upper	12	1	-3.95
Mid-pod filling	P45	SEF10	Upper	12	2	-3.62
Mid-pod filling	P45	SEF10	Upper	12	3	-2.97
Mid-pod filling	P45	SEF10	Upper	12	4	-2.67
Mid-pod filling	P45	SEF10	Upper	14	1	-2.74
Mid-pod filling	P45	SEF10	Upper	14	2	-1.24
Mid-pod filling	P45	SEF10	Upper	14	4	-1.99
Mid-pod filling	P45	SEF10	Upper	16	1	-3.51
Mid-pod filling	P45	SEF10	Upper	16	2	-4.44
Mid-pod filling	P45	SEF10	Upper	16	3	-4.89
Mid-pod filling	P45	SEF10	Upper	16	4	-4.57
Mid-pod filling	P45	SEF10	Upper	18	1	-1.72
Mid-pod filling	P45	SEF10	Upper	18	2	-3.03
Mid-pod filling	P45	SEF10	Upper	18	3	-2.81
Mid-pod filling	P45	SEF10	Upper	18	4	-3
Mid-pod filling	P45	SEF10	Lower	6	1	-5.72
Mid-pod filling	P45	SEF10	Lower	6	3	-5.42
Mid-pod filling	P45	SEF10	Lower	6	4	-6.05
Mid-pod filling	P45	SEF10	Lower	8	1	-6.21
Mid-pod filling	P45	SEF10	Lower	8	2	-6.73
Mid-pod filling	P45	SEF10	Lower	8	3	-6.41
Mid-pod filling	P45	SEF10	Lower	8	4	-6.87
Mid-pod filling	P45	SEF10	Lower	10	1	-4.54
Mid-pod filling	P45	SEF10	Lower	10	2	-6.56
Mid-pod filling	P45	SEF10	Lower	10	3	-6.64
Mid-pod filling	P45	SEF10	Lower	10	4	-5.08
Mid-pod filling	P45	SEF10	Lower	12	1	-8.37
Mid-pod filling	P45	SEF10	Lower	12	2	-7.79
Mid-pod filling	P45	SEF10	Lower	12	3	-7.5
Mid-pod filling	P45	SEF10	Lower	12	4	-8.48
Mid-pod filling	P45	SEF10	Lower	14	1	-7.62
Mid-pod filling	P45	SEF10	Lower	14	2	-8.36
Mid-pod filling	P45	SEF10	Lower	14	3	-7.65
Mid-pod filling	P45	SEF10	Lower	14	4	-9.47
Mid-pod filling	P45	SEF10	Lower	16	2	-8.03
Mid-pod filling	P45	SEF10	Lower	16	3	-7.84
Mid-pod filling	P45	SEF10	Lower	16	4	-7.79
Mid-pod filling	P45	SEF10	Lower	18	1	-5.75
Mid-pod filling	P45	SEF10	Lower	18	2	-6.52
Mid-pod filling	P45	SEF10	Lower	18	3	-6.03
Mid-pod filling	P45	SEF10	Lower	18	4	-6.7
Mid-pod filling	P45	SEF10	Middle	6	1	-3.64
Mid-pod filling	P45	SEF10	Middle	6	2	-3.85
Mid-pod filling	P45	SEF10	Middle	6	3	-3.79
Mid-pod filling	P45	SEF10	Middle	6	4	-4.32
Mid-pod filling	P45	SEF10	Middle	8	1	-4.85
Mid-pod filling	P45	SEF10	Middle	8	2	-4.86
Mid-pod filling	P45	SEF10	Middle	8	3	-5.03
Mid-pod filling	P45	SEF10	Middle	8	4	-4.75
Mid-pod filling	P45	SEF10	Middle	10	1	-4.07
Mid-pod filling	P45	SEF10	Middle	10	2	-3.73
Mid-pod filling	P45	SEF10	Middle	10	3	-5.35
Mid-pod filling	P45	SEF10	Middle	10	4	-5.41
Mid-pod filling	P45	SEF10	Middle	12	1	-5.6
Mid-pod filling	P45	SEF10	Middle	12	2	-7.41
Mid-pod filling	P45	SEF10	Middle	12	3	-6.95
Mid-pod filling	P45	SEF10	Middle	12	4	-5.75
Mid-pod filling	P45	SEF10	Middle	14	1	-4.05
Mid-pod filling	P45	SEF10	Middle	14	2	-5.74
Mid-pod filling	P45	SEF10	Middle	14	4	-6.66
Mid-pod filling	P45	SEF10	Middle	16	1	-6.78
Mid-pod filling	P45	SEF10	Middle	16	2	-6.68
Mid-pod filling	P45	SEF10	Middle	16	3	-7
Mid-pod filling	P45	SEF10	Middle	16	4	-6.94
Mid-pod filling	P45	SEF10	Middle	18	1	-4.76
Mid-pod filling	P45	SEF10	Middle	18	2	-4.58
Mid-pod filling	P45	SEF10	Middle	18	3	-5.45
Mid-pod filling	P45	SEF10	Middle	18	4	-5.25
Mid-pod filling	P0	BFS10	Upper	6	1	-1.84
Mid-pod filling	P0	BFS10	Upper	6	2	-2.37
Mid-pod filling	P0	BFS10	Upper	6	3	-2.99
Mid-pod filling	P0	BFS10	Upper	6	4	-3.39
Mid-pod filling	P0	BFS10	Upper	8	1	-0.64
Mid-pod filling	P0	BFS10	Upper	8	2	-2.11
Mid-pod filling	P0	BFS10	Upper	8	3	-1.5
Mid-pod filling	P0	BFS10	Upper	8	4	-1.69
Mid-pod filling	P0	BFS10	Upper	10	1	0.28
Mid-pod filling	P0	BFS10	Upper	10	2	0.41
Mid-pod filling	P0	BFS10	Upper	10	2	-0.15
Mid-pod filling	P0	BFS10	Upper	10	3	-0.42
Mid-pod filling	P0	BFS10	Upper	10	4	-1.48
Mid-pod filling	P0	BFS10	Upper	12	2	-2.75
Mid-pod filling	P0	BFS10	Upper	12	3	-2.12
Mid-pod filling	P0	BFS10	Upper	12	4	-3.54
Mid-pod filling	P0	BFS10	Upper	14	1	-0.3
Mid-pod filling	P0	BFS10	Upper	14	2	-1.64
Mid-pod filling	P0	BFS10	Upper	14	3	-1.74
Mid-pod filling	P0	BFS10	Upper	14	4	-0.93
Mid-pod filling	P0	BFS10	Upper	16	1	-2.49
Mid-pod filling	P0	BFS10	Upper	16	2	-2.58
Mid-pod filling	P0	BFS10	Upper	16	3	-2.63
Mid-pod filling	P0	BFS10	Upper	16	4	-2.49
Mid-pod filling	P0	BFS10	Upper	18	1	-1.11
Mid-pod filling	P0	BFS10	Upper	18	2	-1.11
Mid-pod filling	P0	BFS10	Upper	18	3	-1.07
Mid-pod filling	P0	BFS10	Upper	18	4	-1.68
Mid-pod filling	P0	BFS10	Lower	6	1	-4.46
Mid-pod filling	P0	BFS10	Lower	6	2	-4.84
Mid-pod filling	P0	BFS10	Lower	6	3	-5.18
Mid-pod filling	P0	BFS10	Lower	6	4	-5.55
Mid-pod filling	P0	BFS10	Lower	8	1	-5.33
Mid-pod filling	P0	BFS10	Lower	8	2	-5.35
Mid-pod filling	P0	BFS10	Lower	8	3	-5.03
Mid-pod filling	P0	BFS10	Lower	8	4	-5.79
Mid-pod filling	P0	BFS10	Lower	10	1	-5.14
Mid-pod filling	P0	BFS10	Lower	10	2	-6.26
Mid-pod filling	P0	BFS10	Lower	10	3	-6.75
Mid-pod filling	P0	BFS10	Lower	10	4	-5.91
Mid-pod filling	P0	BFS10	Lower	12	1	-7.51
Mid-pod filling	P0	BFS10	Lower	12	2	-5.76
Mid-pod filling	P0	BFS10	Lower	12	3	-5.4
Mid-pod filling	P0	BFS10	Lower	12	4	-5.18
Mid-pod filling	P0	BFS10	Lower	14	1	-5.76
Mid-pod filling	P0	BFS10	Lower	14	2	-5.4
Mid-pod filling	P0	BFS10	Lower	14	3	-4.81
Mid-pod filling	P0	BFS10	Lower	16	1	-4.63
Mid-pod filling	P0	BFS10	Lower	16	2	-4.74
Mid-pod filling	P0	BFS10	Lower	16	3	-5.45
Mid-pod filling	P0	BFS10	Lower	16	4	-4.28
Mid-pod filling	P0	BFS10	Lower	18	1	-4.3
Mid-pod filling	P0	BFS10	Lower	18	2	-4.44
Mid-pod filling	P0	BFS10	Lower	18	3	-4.61
Mid-pod filling	P0	BFS10	Lower	18	4	-4.55
Mid-pod filling	P0	BFS10	Middle	6	1	-4.04
Mid-pod filling	P0	BFS10	Middle	6	2	-3.47
Mid-pod filling	P0	BFS10	Middle	6	3	-4.19
Mid-pod filling	P0	BFS10	Middle	6	4	-4
Mid-pod filling	P0	BFS10	Middle	8	1	-2.09
Mid-pod filling	P0	BFS10	Middle	8	2	-2.47
Mid-pod filling	P0	BFS10	Middle	8	3	-2.34
Mid-pod filling	P0	BFS10	Middle	8	4	-3.36
Mid-pod filling	P0	BFS10	Middle	10	1	-3.86
Mid-pod filling	P0	BFS10	Middle	10	2	-4.38
Mid-pod filling	P0	BFS10	Middle	10	3	-5.29
Mid-pod filling	P0	BFS10	Middle	10	4	-4.98
Mid-pod filling	P0	BFS10	Middle	12	1	-3
Mid-pod filling	P0	BFS10	Middle	12	2	-4.06
Mid-pod filling	P0	BFS10	Middle	12	3	-4.28
Mid-pod filling	P0	BFS10	Middle	12	4	-2.95
Mid-pod filling	P0	BFS10	Middle	14	1	-3.16
Mid-pod filling	P0	BFS10	Middle	14	2	-3.89
Mid-pod filling	P0	BFS10	Middle	14	3	-3.75
Mid-pod filling	P0	BFS10	Middle	14	4	-3.77
Mid-pod filling	P0	BFS10	Middle	16	1	-2.62
Mid-pod filling	P0	BFS10	Middle	16	2	-3.32
Mid-pod filling	P0	BFS10	Middle	16	3	-3.96
Mid-pod filling	P0	BFS10	Middle	16	4	-3.96
Mid-pod filling	P0	BFS10	Middle	18	1	-3.11
Mid-pod filling	P0	BFS10	Middle	18	2	-3.35
Mid-pod filling	P0	BFS10	Middle	18	3	-3.21
Mid-pod filling	P0	BFS10	Middle	18	4	-3.57
Mid-pod filling	P0	SEF10	Upper	6	1	-4.67
Mid-pod filling	P0	SEF10	Upper	6	2	-4.02
Mid-pod filling	P0	SEF10	Upper	6	3	-4.57
Mid-pod filling	P0	SEF10	Upper	6	4	-5.04
Mid-pod filling	P0	SEF10	Upper	8	1	-4.1
Mid-pod filling	P0	SEF10	Upper	8	2	-4.21
Mid-pod filling	P0	SEF10	Upper	8	3	-4.09
Mid-pod filling	P0	SEF10	Upper	8	4	-3.63
Mid-pod filling	P0	SEF10	Upper	10	2	-1.35
Mid-pod filling	P0	SEF10	Upper	10	3	-1.24
Mid-pod filling	P0	SEF10	Upper	10	4	-2.29
Mid-pod filling	P0	SEF10	Upper	12	1	-2.77
Mid-pod filling	P0	SEF10	Upper	12	2	-3.47
Mid-pod filling	P0	SEF10	Upper	12	3	-4.26
Mid-pod filling	P0	SEF10	Upper	12	4	-3.61
Mid-pod filling	P0	SEF10	Upper	14	1	-2.11
Mid-pod filling	P0	SEF10	Upper	14	2	-3.21
Mid-pod filling	P0	SEF10	Upper	14	3	-1.8
Mid-pod filling	P0	SEF10	Upper	14	4	-3.01
Mid-pod filling	P0	SEF10	Upper	16	1	-3.03
Mid-pod filling	P0	SEF10	Upper	16	2	-2.64
Mid-pod filling	P0	SEF10	Upper	16	3	-3.86
Mid-pod filling	P0	SEF10	Upper	16	4	-3.67
Mid-pod filling	P0	SEF10	Upper	18	1	-3.7
Mid-pod filling	P0	SEF10	Upper	18	2	-2.94
Mid-pod filling	P0	SEF10	Upper	18	3	-3.13
Mid-pod filling	P0	SEF10	Upper	18	4	-3.76
Mid-pod filling	P0	SEF10	Lower	6	1	-5.1
Mid-pod filling	P0	SEF10	Lower	6	2	-6.16
Mid-pod filling	P0	SEF10	Lower	6	3	-6.27
Mid-pod filling	P0	SEF10	Lower	6	4	-6.88
Mid-pod filling	P0	SEF10	Lower	8	2	-4.53
Mid-pod filling	P0	SEF10	Lower	8	3	-5.26
Mid-pod filling	P0	SEF10	Lower	8	4	-4.22
Mid-pod filling	P0	SEF10	Lower	10	1	-6.1
Mid-pod filling	P0	SEF10	Lower	10	2	-5.09
Mid-pod filling	P0	SEF10	Lower	10	3	-4.51
Mid-pod filling	P0	SEF10	Lower	10	4	-4.64
Mid-pod filling	P0	SEF10	Lower	12	1	-7.83
Mid-pod filling	P0	SEF10	Lower	12	2	-7.04
Mid-pod filling	P0	SEF10	Lower	12	3	-7.9
Mid-pod filling	P0	SEF10	Lower	12	4	-7.7
Mid-pod filling	P0	SEF10	Lower	14	1	-6.04
Mid-pod filling	P0	SEF10	Lower	14	2	-5.54
Mid-pod filling	P0	SEF10	Lower	14	4	-4.81
Mid-pod filling	P0	SEF10	Lower	16	1	-6.87
Mid-pod filling	P0	SEF10	Lower	16	2	-7.11
Mid-pod filling	P0	SEF10	Lower	16	3	-6.93
Mid-pod filling	P0	SEF10	Lower	16	4	-7.09
Mid-pod filling	P0	SEF10	Lower	18	1	-6.27
Mid-pod filling	P0	SEF10	Lower	18	1	-6.68
Mid-pod filling	P0	SEF10	Lower	18	2	-6.47
Mid-pod filling	P0	SEF10	Lower	18	3	-6.68
Mid-pod filling	P0	SEF10	Lower	18	4	-6.82
Mid-pod filling	P0	SEF10	Middle	6	1	-5.05
Mid-pod filling	P0	SEF10	Middle	6	2	-4.7
Mid-pod filling	P0	SEF10	Middle	6	3	-4.89
Mid-pod filling	P0	SEF10	Middle	6	4	-4.04
Mid-pod filling	P0	SEF10	Middle	8	1	-5.99
Mid-pod filling	P0	SEF10	Middle	8	2	-5.44
Mid-pod filling	P0	SEF10	Middle	10	1	-4.5
Mid-pod filling	P0	SEF10	Middle	10	2	-4.41
Mid-pod filling	P0	SEF10	Middle	10	3	-4.66
Mid-pod filling	P0	SEF10	Middle	12	1	-5.77
Mid-pod filling	P0	SEF10	Middle	12	2	-7.14
Mid-pod filling	P0	SEF10	Middle	12	3	-6.6
Mid-pod filling	P0	SEF10	Middle	12	4	-6.17
Mid-pod filling	P0	SEF10	Middle	14	1	-4.8
Mid-pod filling	P0	SEF10	Middle	14	2	-5.8
Mid-pod filling	P0	SEF10	Middle	14	4	-5.48
Mid-pod filling	P0	SEF10	Middle	16	1	-5.4
Mid-pod filling	P0	SEF10	Middle	16	2	-5.21
Mid-pod filling	P0	SEF10	Middle	16	3	-4.95
Mid-pod filling	P0	SEF10	Middle	16	4	-5.74
Mid-pod filling	P0	SEF10	Middle	18	1	-5.26
Mid-pod filling	P0	SEF10	Middle	18	2	-5.28
Mid-pod filling	P0	SEF10	Middle	18	3	-5.17
Mid-pod filling	P0	SEF10	Middle	18	4	-5.7
Mid-pod filling	PSOM	BFS10	Upper	6	1	-2.4
Mid-pod filling	PSOM	BFS10	Upper	6	2	-2.71
Mid-pod filling	PSOM	BFS10	Upper	6	3	-3.05
Mid-pod filling	PSOM	BFS10	Upper	6	4	-2.82
Mid-pod filling	PSOM	BFS10	Upper	8	1	-1.36
Mid-pod filling	PSOM	BFS10	Upper	8	2	-1.9
Mid-pod filling	PSOM	BFS10	Upper	8	3	-2.82
Mid-pod filling	PSOM	BFS10	Upper	8	4	-2.23
Mid-pod filling	PSOM	BFS10	Upper	10	1	0.93
Mid-pod filling	PSOM	BFS10	Upper	10	2	0.81
Mid-pod filling	PSOM	BFS10	Upper	10	3	-0.16
Mid-pod filling	PSOM	BFS10	Upper	10	4	-0.31
Mid-pod filling	PSOM	BFS10	Upper	12	1	-2.46
Mid-pod filling	PSOM	BFS10	Upper	12	2	-2.52
Mid-pod filling	PSOM	BFS10	Upper	12	3	-3.08
Mid-pod filling	PSOM	BFS10	Upper	12	4	-2.55
Mid-pod filling	PSOM	BFS10	Upper	14	1	-2.02
Mid-pod filling	PSOM	BFS10	Upper	14	2	-1.47
Mid-pod filling	PSOM	BFS10	Upper	14	3	-1.27
Mid-pod filling	PSOM	BFS10	Upper	14	4	-2.67
Mid-pod filling	PSOM	BFS10	Upper	16	1	-2.85
Mid-pod filling	PSOM	BFS10	Upper	16	2	-3.58
Mid-pod filling	PSOM	BFS10	Upper	16	3	-2.85
Mid-pod filling	PSOM	BFS10	Upper	16	4	-2.54
Mid-pod filling	PSOM	BFS10	Upper	18	1	-1.93
Mid-pod filling	PSOM	BFS10	Upper	18	2	-1.95
Mid-pod filling	PSOM	BFS10	Upper	18	3	-1.97
Mid-pod filling	PSOM	BFS10	Upper	18	4	-2.1
Mid-pod filling	PSOM	BFS10	Lower	6	1	-5.02
Mid-pod filling	PSOM	BFS10	Lower	6	2	-5.27
Mid-pod filling	PSOM	BFS10	Lower	6	3	-5.34
Mid-pod filling	PSOM	BFS10	Lower	6	4	-5.19
Mid-pod filling	PSOM	BFS10	Lower	8	1	-5.52
Mid-pod filling	PSOM	BFS10	Lower	8	2	-5.71
Mid-pod filling	PSOM	BFS10	Lower	8	3	-5.45
Mid-pod filling	PSOM	BFS10	Lower	8	4	-6.19
Mid-pod filling	PSOM	BFS10	Lower	10	1	-5.9
Mid-pod filling	PSOM	BFS10	Lower	10	2	-5.21
Mid-pod filling	PSOM	BFS10	Lower	10	3	-5.93
Mid-pod filling	PSOM	BFS10	Lower	10	4	-6.4
Mid-pod filling	PSOM	BFS10	Lower	12	1	-4.83
Mid-pod filling	PSOM	BFS10	Lower	12	2	-5.95
Mid-pod filling	PSOM	BFS10	Lower	12	3	-5.18
Mid-pod filling	PSOM	BFS10	Lower	12	4	-5.42
Mid-pod filling	PSOM	BFS10	Lower	14	1	-5.91
Mid-pod filling	PSOM	BFS10	Lower	14	2	-5.8
Mid-pod filling	PSOM	BFS10	Lower	14	4	-5.84
Mid-pod filling	PSOM	BFS10	Lower	16	1	-4.9
Mid-pod filling	PSOM	BFS10	Lower	16	2	-5.26
Mid-pod filling	PSOM	BFS10	Lower	16	3	-4.94
Mid-pod filling	PSOM	BFS10	Lower	16	4	-5.74
Mid-pod filling	PSOM	BFS10	Lower	18	1	-4.15
Mid-pod filling	PSOM	BFS10	Lower	18	2	-5.52
Mid-pod filling	PSOM	BFS10	Lower	18	3	-5.68
Mid-pod filling	PSOM	BFS10	Lower	18	4	-5.38
Mid-pod filling	PSOM	BFS10	Middle	6	1	-3.79
Mid-pod filling	PSOM	BFS10	Middle	6	2	-3.78
Mid-pod filling	PSOM	BFS10	Middle	6	4	-4.27
Mid-pod filling	PSOM	BFS10	Middle	8	1	-3.98
Mid-pod filling	PSOM	BFS10	Middle	8	2	-3.4
Mid-pod filling	PSOM	BFS10	Middle	8	3	-3.35
Mid-pod filling	PSOM	BFS10	Middle	8	4	-2.58
Mid-pod filling	PSOM	BFS10	Middle	10	1	-3.11
Mid-pod filling	PSOM	BFS10	Middle	10	2	-3.57
Mid-pod filling	PSOM	BFS10	Middle	10	3	-3.51
Mid-pod filling	PSOM	BFS10	Middle	10	4	-3.29
Mid-pod filling	PSOM	BFS10	Middle	12	1	-5.09
Mid-pod filling	PSOM	BFS10	Middle	12	2	-5.18
Mid-pod filling	PSOM	BFS10	Middle	12	3	-5.87
Mid-pod filling	PSOM	BFS10	Middle	12	4	-5.16
Mid-pod filling	PSOM	BFS10	Middle	14	1	-5.36
Mid-pod filling	PSOM	BFS10	Middle	14	2	-4.66
Mid-pod filling	PSOM	BFS10	Middle	14	3	-4.98
Mid-pod filling	PSOM	BFS10	Middle	14	4	-4.68
Mid-pod filling	PSOM	BFS10	Middle	16	1	-4.79
Mid-pod filling	PSOM	BFS10	Middle	16	2	-4.09
Mid-pod filling	PSOM	BFS10	Middle	16	3	-4.51
Mid-pod filling	PSOM	BFS10	Middle	16	4	-5.85
Mid-pod filling	PSOM	BFS10	Middle	18	1	-2.67
Mid-pod filling	PSOM	BFS10	Middle	18	2	-3.42
Mid-pod filling	PSOM	BFS10	Middle	18	3	-3.9
Mid-pod filling	PSOM	BFS10	Middle	18	4	-3.91
Mid-pod filling	PSOM	SEF10	Upper	6	1	-1.72
Mid-pod filling	PSOM	SEF10	Upper	6	2	-1.93
Mid-pod filling	PSOM	SEF10	Upper	6	3	-1.18
Mid-pod filling	PSOM	SEF10	Upper	6	4	-2.05
Mid-pod filling	PSOM	SEF10	Upper	8	1	-1.99
Mid-pod filling	PSOM	SEF10	Upper	8	2	-3.09
Mid-pod filling	PSOM	SEF10	Upper	8	3	-2.86
Mid-pod filling	PSOM	SEF10	Upper	8	4	-3.18
Mid-pod filling	PSOM	SEF10	Upper	10	1	-0.2
Mid-pod filling	PSOM	SEF10	Upper	10	2	-0.77
Mid-pod filling	PSOM	SEF10	Upper	10	3	-1.46
Mid-pod filling	PSOM	SEF10	Upper	10	4	-0.39
Mid-pod filling	PSOM	SEF10	Upper	12	1	-2.16
Mid-pod filling	PSOM	SEF10	Upper	12	2	-4.17
Mid-pod filling	PSOM	SEF10	Upper	12	3	-2.87
Mid-pod filling	PSOM	SEF10	Upper	12	4	-3.99
Mid-pod filling	PSOM	SEF10	Upper	14	1	-0.58
Mid-pod filling	PSOM	SEF10	Upper	14	2	-1.32
Mid-pod filling	PSOM	SEF10	Upper	14	4	-1.28
Mid-pod filling	PSOM	SEF10	Upper	16	1	-3.95
Mid-pod filling	PSOM	SEF10	Upper	16	2	-2.76
Mid-pod filling	PSOM	SEF10	Upper	16	3	-3.48
Mid-pod filling	PSOM	SEF10	Upper	16	4	-3.92
Mid-pod filling	PSOM	SEF10	Upper	18	1	-3.33
Mid-pod filling	PSOM	SEF10	Upper	18	2	-3.84
Mid-pod filling	PSOM	SEF10	Upper	18	3	-3.5
Mid-pod filling	PSOM	SEF10	Upper	18	4	-3.27
Mid-pod filling	PSOM	SEF10	Lower	6	1	-6.39
Mid-pod filling	PSOM	SEF10	Lower	6	2	-6.32
Mid-pod filling	PSOM	SEF10	Lower	6	3	-6.21
Mid-pod filling	PSOM	SEF10	Lower	6	4	-6.04
Mid-pod filling	PSOM	SEF10	Lower	8	1	-6.99
Mid-pod filling	PSOM	SEF10	Lower	8	2	-5.58
Mid-pod filling	PSOM	SEF10	Lower	8	3	-6.73
Mid-pod filling	PSOM	SEF10	Lower	8	4	-6.02
Mid-pod filling	PSOM	SEF10	Lower	10	1	-7.97
Mid-pod filling	PSOM	SEF10	Lower	10	2	-7.84
Mid-pod filling	PSOM	SEF10	Lower	10	3	-6.28
Mid-pod filling	PSOM	SEF10	Lower	12	1	-9.05
Mid-pod filling	PSOM	SEF10	Lower	12	2	-7.82
Mid-pod filling	PSOM	SEF10	Lower	12	3	-7.24
Mid-pod filling	PSOM	SEF10	Lower	12	4	-7.48
Mid-pod filling	PSOM	SEF10	Lower	14	1	-5.85
Mid-pod filling	PSOM	SEF10	Lower	14	2	-5.14
Mid-pod filling	PSOM	SEF10	Lower	14	3	-6.16
Mid-pod filling	PSOM	SEF10	Lower	14	4	-4.66
Mid-pod filling	PSOM	SEF10	Lower	16	1	-7.16
Mid-pod filling	PSOM	SEF10	Lower	16	2	-7.8
Mid-pod filling	PSOM	SEF10	Lower	16	4	-7.78
Mid-pod filling	PSOM	SEF10	Lower	18	1	-5.19
Mid-pod filling	PSOM	SEF10	Lower	18	2	-5.63
Mid-pod filling	PSOM	SEF10	Lower	18	3	-6.53
Mid-pod filling	PSOM	SEF10	Lower	18	4	-6.49
Mid-pod filling	PSOM	SEF10	Middle	6	1	-4.56
Mid-pod filling	PSOM	SEF10	Middle	6	2	-4.88
Mid-pod filling	PSOM	SEF10	Middle	6	3	-4.78
Mid-pod filling	PSOM	SEF10	Middle	6	4	-5.12
Mid-pod filling	PSOM	SEF10	Middle	8	1	-5.75
Mid-pod filling	PSOM	SEF10	Middle	8	2	-5.57
Mid-pod filling	PSOM	SEF10	Middle	8	3	-6.05
Mid-pod filling	PSOM	SEF10	Middle	8	4	-5.7
Mid-pod filling	PSOM	SEF10	Middle	10	1	-3.96
Mid-pod filling	PSOM	SEF10	Middle	10	2	-5.05
Mid-pod filling	PSOM	SEF10	Middle	10	3	-4.25
Mid-pod filling	PSOM	SEF10	Middle	10	4	-4.45
Mid-pod filling	PSOM	SEF10	Middle	12	1	-5.32
Mid-pod filling	PSOM	SEF10	Middle	12	2	-5.32
Mid-pod filling	PSOM	SEF10	Middle	12	3	-6.27
Mid-pod filling	PSOM	SEF10	Middle	12	4	-5.62
Mid-pod filling	PSOM	SEF10	Middle	14	1	-6.32
Mid-pod filling	PSOM	SEF10	Middle	14	2	-6.91
Mid-pod filling	PSOM	SEF10	Middle	14	3	-6.31
Mid-pod filling	PSOM	SEF10	Middle	14	4	-6.07
Mid-pod filling	PSOM	SEF10	Middle	16	1	-6.35
Mid-pod filling	PSOM	SEF10	Middle	16	3	-6.57
Mid-pod filling	PSOM	SEF10	Middle	16	4	-6.4
Mid-pod filling	PSOM	SEF10	Middle	18	1	-5.05
Mid-pod filling	PSOM	SEF10	Middle	18	2	-5.3
Mid-pod filling	PSOM	SEF10	Middle	18	3	-5.62
Mid-pod filling	PSOM	SEF10	Middle	18	4	-4.81

## Sheet: Figure 4
Stage	Level_of_P_Supply	Genotypes	Hours	FvFm	EE	DGC	Phi2	EE	DGC	NPQ	EE	DGC	NO	EE	DGC
Flowering	P0	BFS10	6	0.770427	0.00322391	b	0.67	0.01	e	0.1	0	d	0.23	0.01	b
Flowering	P0	BFS10	8	0.743662	0.00520663	c	0.56	0.01	f	0.17	0.01	c	0.26	0.01	a
Flowering	P0	BFS10	10	0.722509	0.0125943	c	0.54	0.02	f	0.21	0.02	b	0.25	0.01	a
Flowering	P0	BFS10	12	0.68841	0.0130003	d	0.51	0.02	f	0.26	0.02	b	0.21	0.01	b
Flowering	P0	BFS10	14	0.708181	0.0139579	c	0.56	0.02	f	0.22	0.02	b	0.22	0.01	b
Flowering	P0	BFS10	16	0.758502	0.00427954	c	0.68	0.01	d	0.11	0.01	d	0.2	0.01	b
Flowering	P0	BFS10	18	0.768907	0.00388617	b	0.75	0.01	b	0.08	0.01	e	0.17	0.01	d
Flowering	P0	SEF10	6	0.786111	0.00322391	a	0.69	0.01	d	0.07	0	e	0.24	0.01	b
Flowering	P0	SEF10	8	0.773431	0.00520663	b	0.62	0.01	e	0.11	0.01	d	0.27	0.01	a
Flowering	P0	SEF10	10	0.718942	0.0125943	c	0.53	0.02	f	0.22	0.02	b	0.25	0.01	a
Flowering	P0	SEF10	12	0.707793	0.0139045	c	0.48	0.02	G	0.25	0.02	b	0.25	0.02	a
Flowering	P0	SEF10	14	0.72908	0.0129074	c	0.56	0.02	f	0.19	0.02	b	0.25	0.01	a
Flowering	P0	SEF10	16	0.770065	0.00427954	b	0.69	0.01	d	0.09	0.01	d	0.21	0.01	b
Flowering	P0	SEF10	18	0.779272	0.00388617	b	0.78	0.01	a	0.06	0.01	f	0.16	0.01	d
Flowering	P15	BFS10	6	0.776319	0.00322391	b	0.69	0.01	d	0.09	0	e	0.23	0.01	b
Flowering	P15	BFS10	8	0.760158	0.00520663	c	0.59	0.01	f	0.14	0.01	c	0.27	0.01	a
Flowering	P15	BFS10	10	0.758835	0.0125943	c	0.59	0.02	f	0.14	0.02	c	0.27	0.01	a
Flowering	P15	BFS10	12	0.73488	0.0139045	c	0.58	0.02	f	0.18	0.02	c	0.24	0.02	a
Flowering	P15	BFS10	14	0.723077	0.0129074	c	0.54	0.02	f	0.2	0.02	b	0.25	0.01	a
Flowering	P15	BFS10	16	0.767886	0.00427954	b	0.69	0.01	d	0.1	0.01	d	0.21	0.01	b
Flowering	P15	BFS10	18	0.765674	0.00388618	b	0.7	0.01	d	0.09	0.01	d	0.2	0.01	b
Flowering	P15	SEF10	6	0.791667	0.00322391	a	0.71	0.01	c	0.06	0	f	0.23	0.01	b
Flowering	P15	SEF10	8	0.772655	0.00520663	b	0.59	0.01	f	0.12	0.01	d	0.29	0.01	a
Flowering	P15	SEF10	10	0.763496	0.0125943	b	0.58	0.02	f	0.13	0.02	d	0.28	0.01	a
Flowering	P15	SEF10	12	0.708178	0.0139045	c	0.5	0.02	f	0.24	0.02	b	0.27	0.02	a
Flowering	P15	SEF10	14	0.7297	0.0129074	c	0.55	0.02	f	0.2	0.02	b	0.27	0.01	a
Flowering	P15	SEF10	16	0.779245	0.00427954	b	0.7	0.01	d	0.08	0.01	e	0.22	0.01	b
Flowering	P15	SEF10	18	0.779868	0.00388618	b	0.77	0.01	a	0.06	0.01	f	0.17	0.01	d
Flowering	P30	BFS10	6	0.781173	0.00322391	b	0.69	0.01	d	0.08	0	e	0.23	0.01	b
Flowering	P30	BFS10	8	0.746977	0.00520663	c	0.56	0.01	f	0.17	0.01	c	0.27	0.01	a
Flowering	P30	BFS10	10	0.74881	0.0125943	c	0.56	0.02	f	0.16	0.02	c	0.27	0.01	a
Flowering	P30	BFS10	12	0.705875	0.0124844	c	0.52	0.02	f	0.24	0.02	b	0.25	0.01	a
Flowering	P30	BFS10	14	0.712453	0.0151598	c	0.54	0.02	f	0.23	0.02	b	0.23	0.01	b
Flowering	P30	BFS10	16	0.768196	0.00427954	b	0.68	0.01	d	0.1	0.01	d	0.21	0.01	b
Flowering	P30	BFS10	18	0.759105	0.00388618	c	0.7	0.01	d	0.1	0.01	d	0.19	0.01	b
Flowering	P30	SEF10	6	0.790187	0.00322391	a	0.71	0.01	c	0.06	0	f	0.22	0.01	b
Flowering	P30	SEF10	8	0.777886	0.00520663	b	0.62	0.01	e	0.1	0.01	d	0.28	0.01	a
Flowering	P30	SEF10	10	0.765428	0.0125943	b	0.6	0.02	f	0.13	0.02	d	0.28	0.01	a
Flowering	P30	SEF10	12	0.73892	0.0139045	c	0.53	0.02	f	0.19	0.02	b	0.28	0.02	a
Flowering	P30	SEF10	14	0.754008	0.0129074	c	0.61	0.02	e	0.14	0.02	c	0.26	0.01	a
Flowering	P30	SEF10	16	0.783102	0.00427954	b	0.71	0.01	c	0.07	0.01	e	0.21	0.01	b
Flowering	P30	SEF10	18	0.780307	0.00388618	b	0.77	0.01	a	0.06	0.01	f	0.17	0.01	d
Flowering	P45	BFS10	6	0.781958	0.00322391	b	0.69	0.01	d	0.08	0	e	0.23	0.01	b
Flowering	P45	BFS10	8	0.748383	0.00520663	c	0.58	0.01	f	0.16	0.01	c	0.26	0.01	a
Flowering	P45	BFS10	10	0.75097	0.0125943	c	0.57	0.02	f	0.16	0.02	c	0.27	0.01	a
Flowering	P45	BFS10	12	0.738433	0.0139045	c	0.57	0.02	f	0.18	0.02	c	0.26	0.02	a
Flowering	P45	BFS10	14	0.736797	0.0129074	c	0.58	0.02	f	0.17	0.02	c	0.24	0.01	a
Flowering	P45	BFS10	16	0.769703	0.00427954	b	0.69	0.01	d	0.1	0.01	d	0.22	0.01	b
Flowering	P45	BFS10	18	0.766252	0.00388618	b	0.73	0.01	c	0.08	0.01	e	0.18	0.01	c
Flowering	P45	SEF10	6	0.795327	0.00322391	a	0.71	0.01	c	0.05	0	f	0.23	0.01	b
Flowering	P45	SEF10	8	0.77252	0.00520663	b	0.61	0.01	e	0.12	0.01	d	0.28	0.01	a
Flowering	P45	SEF10	10	0.76077	0.0125943	c	0.57	0.02	f	0.15	0.02	c	0.29	0.01	a
Flowering	P45	SEF10	12	0.719423	0.0139045	c	0.54	0.02	f	0.22	0.02	b	0.25	0.02	a
Flowering	P45	SEF10	14	0.737599	0.0129074	c	0.58	0.02	f	0.18	0.02	c	0.25	0.01	a
Flowering	P45	SEF10	16	0.782415	0.00427954	b	0.71	0.01	c	0.07	0.01	e	0.21	0.01	b
Flowering	P45	SEF10	18	0.781203	0.00388618	b	0.77	0.01	a	0.06	0.01	f	0.17	0.01	d
Flowering	PSOM	BFS10	6	0.768318	0.00322391	b	0.67	0.01	e	0.1	0	d	0.22	0.01	b
Flowering	PSOM	BFS10	8	0.751438	0.00520663	c	0.57	0.01	f	0.16	0.01	c	0.27	0.01	a
Flowering	PSOM	BFS10	10	0.719322	0.0125943	c	0.53	0.02	f	0.22	0.02	b	0.25	0.01	a
Flowering	PSOM	BFS10	12	0.674815	0.0146413	d	0.5	0.02	f	0.29	0.02	b	0.22	0.01	b
Flowering	PSOM	BFS10	14	0.70624	0.0153735	c	0.54	0.02	f	0.23	0.02	b	0.23	0.01	b
Flowering	PSOM	BFS10	16	0.75539	0.00427954	c	0.66	0.01	e	0.12	0.01	d	0.21	0.01	b
Flowering	PSOM	BFS10	18	0.75256	0.00388618	c	0.7	0.01	d	0.11	0.01	d	0.18	0.01	c
Flowering	PSOM	SEF10	6	0.792038	0.00322391	a	0.7	0.01	d	0.06	0	f	0.23	0.01	b
Flowering	PSOM	SEF10	8	0.770261	0.00520663	b	0.61	0.01	e	0.12	0.01	d	0.27	0.01	a
Flowering	PSOM	SEF10	10	0.755666	0.0125943	c	0.56	0.02	f	0.15	0.02	c	0.29	0.01	a
Flowering	PSOM	SEF10	12	0.710737	0.0139045	c	0.52	0.02	f	0.23	0.02	b	0.26	0.02	a
Flowering	PSOM	SEF10	14	0.755741	0.0129074	c	0.6	0.02	f	0.14	0.02	c	0.26	0.01	a
Flowering	PSOM	SEF10	16	0.778202	0.00427954	b	0.71	0.01	c	0.08	0.01	e	0.21	0.01	b
Flowering	PSOM	SEF10	18	0.784464	0.00388618	b	0.78	0.01	a	0.05	0.01	f	0.17	0.01	d
Mid-pod filling	P0	BFS10	6	0.778213	0.00322391	b	0.67	0.01	e	0.09	0	e	0.24	0.01	b
Mid-pod filling	P0	BFS10	8	0.743506	0.00520663	c	0.55	0.01	f	0.18	0.01	c	0.26	0.01	a
Mid-pod filling	P0	BFS10	10	0.667209	0.0125956	d	0.45	0.02	G	0.3	0.02	b	0.22	0.01	b
Mid-pod filling	P0	BFS10	12	0.664793	0.0139045	d	0.47	0.02	G	0.3	0.02	b	0.21	0.02	b
Mid-pod filling	P0	BFS10	14	0.591871	0.0129074	e	0.43	0.02	G	0.4	0.02	a	0.17	0.01	d
Mid-pod filling	P0	BFS10	16	0.755761	0.00427954	c	0.65	0.01	e	0.12	0.01	d	0.22	0.01	b
Mid-pod filling	P0	BFS10	18	0.758905	0.00388617	c	0.72	0.01	c	0.1	0.01	d	0.18	0.01	c
Mid-pod filling	P0	SEF10	6	0.792442	0.00322391	a	0.68	0.01	d	0.06	0	f	0.25	0.01	a
Mid-pod filling	P0	SEF10	8	0.767479	0.00520663	b	0.59	0.01	f	0.12	0.01	d	0.26	0.01	a
Mid-pod filling	P0	SEF10	10	0.722649	0.0125943	c	0.47	0.02	G	0.24	0.02	b	0.28	0.01	a
Mid-pod filling	P0	SEF10	12	0.702213	0.0139045	c	0.47	0.02	G	0.26	0.02	b	0.26	0.02	a
Mid-pod filling	P0	SEF10	14	0.671552	0.0129074	d	0.49	0.02	G	0.29	0.02	b	0.22	0.01	b
Mid-pod filling	P0	SEF10	16	0.776491	0.00427954	b	0.68	0.01	d	0.09	0.01	e	0.23	0.01	b
Mid-pod filling	P0	SEF10	18	0.786098	0.00384796	a	0.78	0.01	a	0.05	0	f	0.17	0.01	d
Mid-pod filling	P15	BFS10	6	0.783606	0.00322391	b	0.66	0.01	e	0.08	0	e	0.26	0.01	a
Mid-pod filling	P15	BFS10	8	0.772227	0.00520663	b	0.63	0.01	e	0.11	0.01	d	0.26	0.01	a
Mid-pod filling	P15	BFS10	10	0.735202	0.0125943	c	0.55	0.02	f	0.19	0.02	b	0.26	0.01	a
Mid-pod filling	P15	BFS10	12	0.732547	0.0139045	c	0.56	0.02	f	0.19	0.02	b	0.25	0.02	a
Mid-pod filling	P15	BFS10	14	0.739603	0.0129074	c	0.61	0.02	e	0.16	0.02	c	0.23	0.01	b
Mid-pod filling	P15	BFS10	16	0.769524	0.00427954	b	0.68	0.01	d	0.1	0.01	d	0.22	0.01	b
Mid-pod filling	P15	BFS10	18	0.770127	0.00388618	b	0.72	0.01	c	0.08	0.01	e	0.19	0.01	b
Mid-pod filling	P15	SEF10	6	0.790794	0.00322391	a	0.66	0.01	e	0.07	0	e	0.26	0.01	a
Mid-pod filling	P15	SEF10	8	0.790708	0.00520663	a	0.64	0.01	e	0.08	0.01	e	0.28	0.01	a
Mid-pod filling	P15	SEF10	10	0.719961	0.0125943	c	0.52	0.02	f	0.22	0.02	b	0.26	0.01	a
Mid-pod filling	P15	SEF10	12	0.702482	0.0139045	c	0.49	0.02	G	0.26	0.02	b	0.25	0.02	a
Mid-pod filling	P15	SEF10	14	0.722281	0.0129074	c	0.55	0.02	f	0.2	0.02	b	0.24	0.01	a
Mid-pod filling	P15	SEF10	16	0.7788	0.00427954	b	0.67	0.01	e	0.09	0.01	e	0.24	0.01	a
Mid-pod filling	P15	SEF10	18	0.774602	0.00388618	b	0.77	0.01	a	0.07	0.01	f	0.16	0.01	d
Mid-pod filling	P30	BFS10	6	0.781218	0.00322391	b	0.65	0.01	e	0.09	0	e	0.26	0.01	a
Mid-pod filling	P30	BFS10	8	0.766371	0.00520663	b	0.62	0.01	e	0.12	0.01	d	0.26	0.01	a
Mid-pod filling	P30	BFS10	10	0.73248	0.0140437	c	0.52	0.02	f	0.21	0.02	b	0.27	0.01	a
Mid-pod filling	P30	BFS10	12	0.738536	0.0139045	c	0.59	0.02	f	0.17	0.02	c	0.25	0.02	a
Mid-pod filling	P30	BFS10	14	0.730083	0.0129074	c	0.58	0.02	f	0.18	0.02	c	0.24	0.01	a
Mid-pod filling	P30	BFS10	16	0.772796	0.00427954	b	0.69	0.01	d	0.09	0.01	e	0.22	0.01	b
Mid-pod filling	P30	BFS10	18	0.752958	0.00388618	c	0.72	0.01	c	0.1	0.01	d	0.18	0.01	c
Mid-pod filling	P30	SEF10	6	0.795679	0.00322391	a	0.68	0.01	d	0.06	0	f	0.26	0.01	a
Mid-pod filling	P30	SEF10	8	0.787576	0.00520663	a	0.66	0.01	e	0.08	0.01	e	0.26	0.01	a
Mid-pod filling	P30	SEF10	10	0.745883	0.0125943	c	0.53	0.02	f	0.18	0.02	c	0.28	0.01	a
Mid-pod filling	P30	SEF10	12	0.740905	0.0139045	c	0.58	0.02	f	0.17	0.02	c	0.24	0.02	a
Mid-pod filling	P30	SEF10	14	0.752327	0.0129074	c	0.61	0.02	e	0.15	0.02	c	0.25	0.01	a
Mid-pod filling	P30	SEF10	16	0.782948	0.00427954	b	0.7	0.01	d	0.08	0.01	e	0.23	0.01	b
Mid-pod filling	P30	SEF10	18	0.789649	0.00388618	a	0.79	0.01	a	0.05	0.01	f	0.17	0.01	d
Mid-pod filling	P45	BFS10	6	0.780367	0.00322391	b	0.62	0.01	e	0.1	0	d	0.27	0.01	a
Mid-pod filling	P45	BFS10	8	0.774436	0.00520663	b	0.63	0.01	e	0.1	0.01	d	0.26	0.01	a
Mid-pod filling	P45	BFS10	10	0.724534	0.0125943	c	0.57	0.02	f	0.2	0.02	b	0.23	0.01	b
Mid-pod filling	P45	BFS10	12	0.719494	0.0139045	c	0.56	0.02	f	0.21	0.02	b	0.24	0.02	b
Mid-pod filling	P45	BFS10	14	0.740979	0.0129074	c	0.62	0.02	e	0.15	0.02	c	0.23	0.01	b
Mid-pod filling	P45	BFS10	16	0.769206	0.00427954	b	0.69	0.01	d	0.1	0.01	d	0.21	0.01	b
Mid-pod filling	P45	BFS10	18	0.761108	0.00388618	c	0.72	0.01	c	0.09	0.01	d	0.18	0.01	c
Mid-pod filling	P45	SEF10	6	0.790527	0.00322391	a	0.63	0.01	e	0.08	0	e	0.29	0.01	a
Mid-pod filling	P45	SEF10	8	0.784039	0.00520663	b	0.64	0.01	e	0.09	0.01	e	0.28	0.01	a
Mid-pod filling	P45	SEF10	10	0.721731	0.0125943	c	0.49	0.02	G	0.23	0.02	b	0.27	0.01	a
Mid-pod filling	P45	SEF10	12	0.72185	0.0139045	c	0.5	0.02	f	0.23	0.02	b	0.27	0.02	a
Mid-pod filling	P45	SEF10	14	0.743444	0.0129074	c	0.59	0.02	f	0.16	0.02	c	0.25	0.01	a
Mid-pod filling	P45	SEF10	16	0.783666	0.00427954	b	0.7	0.01	d	0.07	0.01	e	0.23	0.01	b
Mid-pod filling	P45	SEF10	18	0.786084	0.00388618	a	0.78	0.01	a	0.05	0.01	f	0.17	0.01	d
Mid-pod filling	PSOM	BFS10	6	0.767345	0.00322391	b	0.63	0.01	e	0.11	0	d	0.25	0.01	a
Mid-pod filling	PSOM	BFS10	8	0.751312	0.00520663	c	0.56	0.01	f	0.16	0.01	c	0.27	0.01	a
Mid-pod filling	PSOM	BFS10	10	0.69339	0.0125943	d	0.47	0.02	G	0.27	0.02	b	0.23	0.01	b
Mid-pod filling	PSOM	BFS10	12	0.662458	0.0139045	d	0.46	0.02	G	0.31	0.02	b	0.21	0.02	b
Mid-pod filling	PSOM	BFS10	14	0.698692	0.0129074	c	0.52	0.02	f	0.24	0.02	b	0.22	0.01	b
Mid-pod filling	PSOM	BFS10	16	0.741577	0.00427954	c	0.65	0.01	e	0.14	0.01	c	0.21	0.01	b
Mid-pod filling	PSOM	BFS10	18	0.751983	0.00388618	c	0.71	0.01	c	0.11	0.01	d	0.18	0.01	c
Mid-pod filling	PSOM	SEF10	6	0.798808	0.00322391	a	0.69	0.01	d	0.05	0	f	0.25	0.01	a
Mid-pod filling	PSOM	SEF10	8	0.787847	0.00520663	a	0.65	0.01	e	0.08	0.01	e	0.27	0.01	a
Mid-pod filling	PSOM	SEF10	10	0.738989	0.0125943	c	0.51	0.02	f	0.2	0.02	b	0.29	0.01	a
Mid-pod filling	PSOM	SEF10	12	0.709846	0.0139045	c	0.48	0.02	G	0.26	0.02	b	0.25	0.02	a
Mid-pod filling	PSOM	SEF10	14	0.707884	0.0129074	c	0.55	0.02	f	0.22	0.02	b	0.23	0.01	b
Mid-pod filling	PSOM	SEF10	16	0.781882	0.00427954	b	0.69	0.01	d	0.08	0.01	e	0.23	0.01	b
Mid-pod filling	PSOM	SEF10	18	0.792059	0.00388618	a	0.78	0.01	a	0.04	0.01	f	0.18	0.01	c

## Sheet: Figure 5
Level_of_P_Supply	Genotypes	RC	EE	DGC	Fm	EE	DGC	Fs	EE	DGC	VH	EE	DGC	LEF	EE	DGC	NPQt	EE	DGC	PSIOC	EE	DGC	ECStx1000	EE	DGC	P700i	EE	DGC	DIRK	EE	DGC
P45	SEF10	44.22	0.58	a	2518.39	59.65	a	591.13	7.86	a	0.1685	0.01	a	111.903	3.14	a	0.96	0.02	a	1.1	0.02	a	0.57	0.01	a	0.10648	0.005	a	0.38	0.01	a
PSOM	SEF10	43.92	0.58	a	2467.42	60.37	a	590.89	7.96	a	0.15843	0.01	a	105.835	3.1	a	0.87	0.02	b	1.05	0.03	b	0.53	0.01	b	0.11412	0.005	a	0.38	0.01	a
P15	SEF10	43.35	0.59	a	2458.29	59.65	a	590.7	7.86	a	0.155427	0.01	a	96.648	3.12	b	0.73	0.02	c	1.02	0.03	b	0.5	0.01	b	0.06004	0.005	d	0.36	0.01	a
P30	SEF10	42.91	0.58	a	2339.35	60.37	b	567.1	7.86	b	0.130387	0.01	b	85.0543	3.14	c	0.62	0.02	d	1	0.03	b	0.4	0.01	d	0.08973	0.005	b	0.34	0.01	a
P30	BFS10	41.96	0.59	b	2275.15	60.37	b	531.38	7.96	c	0.13035	0.01	b	85.0399	3.16	c	0.6	0.02	d	0.98	0.03	b	0.49	0.01	b	0.05667	0.005	d	0.19	0.01	d
P45	BFS10	40.81	0.59	b	2272.12	59.65	b	524.62	7.81	c	0.125012	0.01	b	80.6182	3.12	c	0.57	0.02	d	0.89	0.03	c	0.37	0.01	d	0.08208	0.005	d	0.28	0.01	b
P15	BFS10	40.22	0.6	b	2222.57	60.01	b	517.63	7.96	c	0.121949	0.01	b	78.6182	3.16	c	0.56	0.02	d	0.85	0.03	c	0.45	0.01	c	0.04953	0.005	d	0.23	0.01	c
P0	SEF10	38.3	0.6	c	2109.8	59.65	c	516.14	7.86	c	0.088443	0.01	c	53.9086	3.16	d	0.54	0.02	d	0.76	0.03	d	0.37	0.01	d	0.07349	0.005	c	0.22	0.01	c
PSOM	BFS10	36.33	0.58	d	2041.5	60.01	c	505.98	7.91	c	0.0855119	0.01	c	52.9401	3.12	d	0.51	0.02	e	0.75	0.03	d	0.53	0.01	b	0.09367	0.005	b	0.19	0.01	d
P0	BFS10	36.15	0.59	d	1923.16	59.29	c	494.45	7.91	d	0.081122	0.01	c	47.1066	3.12	d	0.45	0.02	f	0.74	0.03	d	0.45	0.01	c	0.0912	0.005	b	0.17	0.01	d

## Sheet: Figure 6
Stage	Level_of_P_Supply	Genotypes	Parte	mg
Flowering	P0	BFS 10	Leaf	25.96
Flowering	P0	BFS 10	Leaf	26.5
Flowering	P0	BFS 10	Leaf	28.391
Flowering	P0	SEF 10	Leaf	17.082
Flowering	P0	SEF 10	Leaf	16.21
Flowering	P0	SEF 10	Leaf	16.648
Flowering	PSOM	BFS 10	Leaf	31.455
Flowering	PSOM	BFS 10	Leaf	30.719
Flowering	PSOM	BFS 10	Leaf	29.619
Flowering	PSOM	SEF 10	Leaf	23.235
Flowering	PSOM	SEF 10	Leaf	23.511
Flowering	PSOM	SEF 10	Leaf	22.959
Flowering	P15	BFS 10	Leaf	32.97
Flowering	P15	BFS 10	Leaf	35.274
Flowering	P15	BFS 10	Leaf	30.661
Flowering	P15	SEF 10	Leaf	27.735
Flowering	P15	SEF 10	Leaf	27.122
Flowering	P15	SEF 10	Leaf	25.452
Flowering	P30	BFS 10	Leaf	34.002
Flowering	P30	BFS 10	Leaf	33.219
Flowering	P30	BFS 10	Leaf	34.781
Flowering	P30	SEF 10	Leaf	27.681
Flowering	P30	SEF 10	Leaf	29.238
Flowering	P30	SEF 10	Leaf	26.124
Flowering	P45	BFS 10	Leaf	43.764
Flowering	P45	BFS 10	Leaf	40.251
Flowering	P45	BFS 10	Leaf	47.278
Flowering	P45	SEF 10	Leaf	30.917
Flowering	P45	SEF 10	Leaf	27.923
Flowering	P45	SEF 10	Leaf	29.423
Flowering	P0	BFS 10	Root	8.591
Flowering	P0	BFS 10	Root	9.365
Flowering	P0	BFS 10	Root	9.222
Flowering	P0	SEF 10	Root	11.067
Flowering	P0	SEF 10	Root	10.457
Flowering	P0	SEF 10	Root	10.853
Flowering	PSOM	BFS 10	Root	18.036
Flowering	PSOM	BFS 10	Root	18.744
Flowering	PSOM	BFS 10	Root	19.447
Flowering	PSOM	SEF 10	Root	10.599
Flowering	PSOM	SEF 10	Root	11.048
Flowering	PSOM	SEF 10	Root	10.479
Flowering	P15	BFS 10	Root	21.189
Flowering	P15	BFS 10	Root	21.505
Flowering	P15	BFS 10	Root	20.868
Flowering	P15	SEF 10	Root	15.085
Flowering	P15	SEF 10	Root	15.743
Flowering	P15	SEF 10	Root	16.358
Flowering	P30	BFS 10	Root	31.006
Flowering	P30	BFS 10	Root	31.608
Flowering	P30	BFS 10	Root	32.205
Flowering	P30	SEF 10	Root	19.318
Flowering	P30	SEF 10	Root	20.115
Flowering	P30	SEF 10	Root	18.458
Flowering	P45	BFS 10	Root	26.877
Flowering	P45	BFS 10	Root	28.577
Flowering	P45	BFS 10	Root	30.239
Flowering	P45	SEF 10	Root	18.339
Flowering	P45	SEF 10	Root	16.923
Flowering	P45	SEF 10	Root	17.633
Flowering	P0	BFS 10	Stem	11.008
Flowering	P0	BFS 10	Stem	9.022
Flowering	P0	BFS 10	Stem	10.015
Flowering	P0	SEF 10	Stem	14.638
Flowering	P0	SEF 10	Stem	14.79
Flowering	P0	SEF 10	Stem	14.943
Flowering	PSOM	BFS 10	Stem	25.979
Flowering	PSOM	BFS 10	Stem	21.696
Flowering	PSOM	BFS 10	Stem	30.261
Flowering	PSOM	SEF 10	Stem	21.195
Flowering	PSOM	SEF 10	Stem	19.313
Flowering	PSOM	SEF 10	Stem	20.976
Flowering	P15	BFS 10	Stem	29.447
Flowering	P15	BFS 10	Stem	29.384
Flowering	P15	BFS 10	Stem	29.418
Flowering	P15	SEF 10	Stem	23.693
Flowering	P15	SEF 10	Stem	22.501
Flowering	P15	SEF 10	Stem	24.884
Flowering	P30	BFS 10	Stem	36.265
Flowering	P30	BFS 10	Stem	32.955
Flowering	P30	BFS 10	Stem	34.612
Flowering	P30	SEF 10	Stem	24.801
Flowering	P30	SEF 10	Stem	26.799
Flowering	P30	SEF 10	Stem	24.638
Flowering	P45	BFS 10	Stem	51.642
Flowering	P45	BFS 10	Stem	52.861
Flowering	P45	BFS 10	Stem	50.423
Flowering	P45	SEF 10	Stem	19.432
Flowering	P45	SEF 10	Stem	21.243
Flowering	P45	SEF 10	Stem	20.509
Flowering	P0	BFS 10	Pod	20.578
Flowering	P0	BFS 10	Pod	22.412
Flowering	P0	BFS 10	Pod	24.242
Flowering	P0	SEF 10	Pod	26.288
Flowering	P0	SEF 10	Pod	26.125
Flowering	P0	SEF 10	Pod	26.445
Flowering	PSOM	BFS 10	Pod	28.659
Flowering	PSOM	BFS 10	Pod	29.962
Flowering	PSOM	BFS 10	Pod	29.313
Flowering	PSOM	SEF 10	Pod	25.615
Flowering	PSOM	SEF 10	Pod	30.324
Flowering	PSOM	SEF 10	Pod	32.434
Flowering	P15	BFS 10	Pod	33.444
Flowering	P15	BFS 10	Pod	32.344
Flowering	P15	BFS 10	Pod	34.543
Flowering	P15	SEF 10	Pod	27.224
Flowering	P15	SEF 10	Pod	26.713
Flowering	P15	SEF 10	Pod	27.731
Flowering	P30	BFS 10	Pod	41.777
Flowering	P30	BFS 10	Pod	35.378
Flowering	P30	BFS 10	Pod	28.945
Flowering	P30	SEF 10	Pod	30.9
Flowering	P30	SEF 10	Pod	28.137
Flowering	P30	SEF 10	Pod	29.519
Flowering	P45	BFS 10	Pod	39.015
Flowering	P45	BFS 10	Pod	42.151
Flowering	P45	BFS 10	Pod	44.615
Flowering	P45	SEF 10	Pod	35.104
Flowering	P45	SEF 10	Pod	34.697
Flowering	P45	SEF 10	Pod	37.903
Mid-pod filling	P0	BFS 10	Leaf	21.67
Mid-pod filling	P0	BFS 10	Leaf	16.526
Mid-pod filling	P0	BFS 10	Leaf	18.323
Mid-pod filling	P0	SEF 10	Leaf	17.516
Mid-pod filling	P0	SEF 10	Leaf	17.32
Mid-pod filling	P0	SEF 10	Leaf	13.357
Mid-pod filling	PSOM	BFS 10	Leaf	15.341
Mid-pod filling	PSOM	BFS 10	Leaf	22.503
Mid-pod filling	PSOM	BFS 10	Leaf	24.788
Mid-pod filling	PSOM	SEF 10	Leaf	21.588
Mid-pod filling	PSOM	SEF 10	Leaf	19.672
Mid-pod filling	PSOM	SEF 10	Leaf	19.973
Mid-pod filling	P15	BFS 10	Leaf	25.93
Mid-pod filling	P15	BFS 10	Leaf	22.156
Mid-pod filling	P15	BFS 10	Leaf	24.045
Mid-pod filling	P15	SEF 10	Leaf	12.168
Mid-pod filling	P15	SEF 10	Leaf	12.53
Mid-pod filling	P15	SEF 10	Leaf	14.18
Mid-pod filling	P30	BFS 10	Leaf	22.102
Mid-pod filling	P30	BFS 10	Leaf	24.193
Mid-pod filling	P30	BFS 10	Leaf	24.16
Mid-pod filling	P30	SEF 10	Leaf	12.617
Mid-pod filling	P30	SEF 10	Leaf	14.068
Mid-pod filling	P30	SEF 10	Leaf	13.345
Mid-pod filling	P45	BFS 10	Leaf	31.714
Mid-pod filling	P45	BFS 10	Leaf	31.13
Mid-pod filling	P45	BFS 10	Leaf	35.129
Mid-pod filling	P45	SEF 10	Leaf	17.991
Mid-pod filling	P45	SEF 10	Leaf	18.288
Mid-pod filling	P45	SEF 10	Leaf	18.585
Mid-pod filling	P0	BFS 10	Root	22.871
Mid-pod filling	P0	BFS 10	Root	23.902
Mid-pod filling	P0	BFS 10	Root	24.929
Mid-pod filling	P0	SEF 10	Root	11.906
Mid-pod filling	P0	SEF 10	Root	12.388
Mid-pod filling	P0	SEF 10	Root	12.866
Mid-pod filling	PSOM	BFS 10	Root	17.027
Mid-pod filling	PSOM	BFS 10	Root	18.635
Mid-pod filling	PSOM	BFS 10	Root	17.07
Mid-pod filling	PSOM	SEF 10	Root	9.604
Mid-pod filling	PSOM	SEF 10	Root	8.925
Mid-pod filling	PSOM	SEF 10	Root	8.247
Mid-pod filling	P15	BFS 10	Root	12.559
Mid-pod filling	P15	BFS 10	Root	12.673
Mid-pod filling	P15	BFS 10	Root	11.496
Mid-pod filling	P15	SEF 10	Root	8.3
Mid-pod filling	P15	SEF 10	Root	9.408
Mid-pod filling	P15	SEF 10	Root	9.456
Mid-pod filling	P30	BFS 10	Root	9.771
Mid-pod filling	P30	BFS 10	Root	10.095
Mid-pod filling	P30	BFS 10	Root	10.472
Mid-pod filling	P30	SEF 10	Root	9.14
Mid-pod filling	P30	SEF 10	Root	10.461
Mid-pod filling	P30	SEF 10	Root	9.824
Mid-pod filling	P45	BFS 10	Root	13.235
Mid-pod filling	P45	BFS 10	Root	12.896
Mid-pod filling	P45	BFS 10	Root	11.88
Mid-pod filling	P45	SEF 10	Root	10.36
Mid-pod filling	P45	SEF 10	Root	10.887
Mid-pod filling	P45	SEF 10	Root	11.413
Mid-pod filling	P0	BFS 10	Stem	13.021
Mid-pod filling	P0	BFS 10	Stem	11.596
Mid-pod filling	P0	BFS 10	Stem	11.744
Mid-pod filling	P0	SEF 10	Stem	10.761
Mid-pod filling	P0	SEF 10	Stem	11.435
Mid-pod filling	P0	SEF 10	Stem	11.1
Mid-pod filling	PSOM	BFS 10	Stem	19.993
Mid-pod filling	PSOM	BFS 10	Stem	19.964
Mid-pod filling	PSOM	BFS 10	Stem	20.021
Mid-pod filling	PSOM	SEF 10	Stem	13.524
Mid-pod filling	PSOM	SEF 10	Stem	13.17
Mid-pod filling	PSOM	SEF 10	Stem	13.309
Mid-pod filling	P15	BFS 10	Stem	20.71
Mid-pod filling	P15	BFS 10	Stem	20.337
Mid-pod filling	P15	BFS 10	Stem	19.959
Mid-pod filling	P15	SEF 10	Stem	22.604
Mid-pod filling	P15	SEF 10	Stem	26.115
Mid-pod filling	P15	SEF 10	Stem	26.077
Mid-pod filling	P30	BFS 10	Stem	42.138
Mid-pod filling	P30	BFS 10	Stem	40.482
Mid-pod filling	P30	BFS 10	Stem	37.621
Mid-pod filling	P30	SEF 10	Stem	24.175
Mid-pod filling	P30	SEF 10	Stem	22.616
Mid-pod filling	P30	SEF 10	Stem	21.058
Mid-pod filling	P45	BFS 10	Stem	45.011
Mid-pod filling	P45	BFS 10	Stem	39.068
Mid-pod filling	P45	BFS 10	Stem	50.949
Mid-pod filling	P45	SEF 10	Stem	35.531
Mid-pod filling	P45	SEF 10	Stem	37.99
Mid-pod filling	P45	SEF 10	Stem	31.042
Mid-pod filling	P0	BFS 10	Pod	31.629
Mid-pod filling	P0	BFS 10	Pod	30.707
Mid-pod filling	P0	BFS 10	Pod	32.546
Mid-pod filling	P0	SEF 10	Pod	30.704
Mid-pod filling	P0	SEF 10	Pod	29.122
Mid-pod filling	P0	SEF 10	Pod	32.287
Mid-pod filling	PSOM	BFS 10	Pod	35.334
Mid-pod filling	PSOM	BFS 10	Pod	36.611
Mid-pod filling	PSOM	BFS 10	Pod	34.051
Mid-pod filling	PSOM	SEF 10	Pod	32.798
Mid-pod filling	PSOM	SEF 10	Pod	36.03
Mid-pod filling	PSOM	SEF 10	Pod	34.414
Mid-pod filling	P15	BFS 10	Pod	39.878
Mid-pod filling	P15	BFS 10	Pod	38.568
Mid-pod filling	P15	BFS 10	Pod	37.258
Mid-pod filling	P15	SEF 10	Pod	40.688
Mid-pod filling	P15	SEF 10	Pod	44.575
Mid-pod filling	P15	SEF 10	Pod	40.12
Mid-pod filling	P30	BFS 10	Pod	48.443
Mid-pod filling	P30	BFS 10	Pod	47.918
Mid-pod filling	P30	BFS 10	Pod	48.967
Mid-pod filling	P30	SEF 10	Pod	45.676
Mid-pod filling	P30	SEF 10	Pod	42.713
Mid-pod filling	P30	SEF 10	Pod	48.639
Mid-pod filling	P45	BFS 10	Pod	54.559
Mid-pod filling	P45	BFS 10	Pod	47.155
Mid-pod filling	P45	BFS 10	Pod	55.165
Mid-pod filling	P45	SEF 10	Pod	50.775
Mid-pod filling	P45	SEF 10	Pod	51.306
Mid-pod filling	P45	SEF 10	Pod	51.833
